# Supplementary material for: Expression of receptor activator of NFkB (RANK) drives stemness and resistance to therapy in ER+HER2- breast cancer
Source: Oncotarget. 2020 May 12;11(19):1714–28. doi: 10.18632/oncotarget.27576 (PMC7233807; doi:10.18632/oncotarget.27576)
Supplement: Supplementary file 2 [file oncotarget-11-1714-s002.xlsx]

## Sheet: Sheet1
Supplementary Table 2: Clinicopathological characteristics and interest gene expression of the TCGA cohort used in this study
Patient	Dead (1)	OS Days	Gender	Age at initial diagnosis	Neo treatment	Prior disease	Neoplasm cancer status	pStage	pN	pT	ER status	PR status	HER2 IHC	HER2 IHC status	HER2 ISH	HER2 FINAL SC	Icd o 3 histology	Icd o 3 site	Margin status	Menopause status	Patient race	Drug therapy type	Drug name	Days to drug therapy end	Days to drug therapy start	CDH1	CTNNB1	VIM	SNAI1	SNAI2	TNFSF11	TNFRSF11B	ABCB1	ABCG2	TWIST1	CDH2	ALDH1A3	SOX2	NANOG	POU5F1	CCND1	ER	HER2	PR	TNFRSF11A
TCGA-3C-AAAU	0	3767	female	55	no	no	with tumor	stage x	nx	tx	Positive	Positive		Negative		Negative	Lobular	Breast, NOS	negative	pre (<6 months since lmp and no prior bilateral ovariectomy and not on estrogen replacement)	white	chemotherapy	zoladex	NA	1828	14.13	12.48	12.91	5.784	7.078	5.269	3.669	4.8539	6.4795	4.7652	6.3392	9.0875	1.6173	1.4454	2.7037	15.554	11.7561	12.7965	11.1512	4.9211
TCGA-3C-AALI	0	3801	female	50	no	no	tumor free	stage iib	n1a	t2	Positive	Positive		Positive		Positive	Ductal invasivo	Breast, NOS	negative	post (prior bilateral ovariectomy or >12 mo since lmp with no prior hysterectomy)	black or african american	NA	poly e	117	43	13.76	12.3	13.98	7.29	8.298	4.437	2.687	5.4035	3.7556	6.7853	6.486	9.8622	2.5592	0.6265	2.265	11.8757	6.11926	17.5703	4.81705	5.4933
TCGA-3C-AALJ	0	1228	female	62	no	no	tumor free	stage iib	n1a	t2	Positive	Positive		Indeterminate			Ductal invasivo	Breast, NOS	negative	post (prior bilateral ovariectomy or >12 mo since lmp with no prior hysterectomy)	black or african american	NA	metformin	511	368	13.1	12.49	14.62	8.751	8.653	4.389	3.775	4.5084	4.6712	8.0587	6.7787	8.5185	5.7679	2.4681	1.4922	13.2146	12.8695	13.4346	8.89128	6.1459
TCGA-3C-AALK	0	1217	female	52	no	no	tumor free	stage ia	n0 (i+)	t1c	Positive	Positive		Positive		Positive	Ductal invasivo	Breast, NOS	close	NA	black or african american	chemotherapy	docetaxel	528	371	13.25	12.86	14.58	6.858	9.237	5.797	7.064	6.757	5.9207	7.2042	13.0243	9.4428	4.7584	1.8001	0	14.3053	11.2798	15.1367	11.1276	4.167
TCGA-4H-AAAK	0	158	female	50	no	no	tumor free	stage iiia	n2a	t2	Positive	Positive	2+	Equivocal			Lobular	Breast, NOS	negative	post (prior bilateral ovariectomy or >12 mo since lmp with no prior hysterectomy)	white	chemotherapy	cyclophosphamide	98	27	9.325	13.18	14.64	6.047	9.023	4.205	5.816	5.4162	6.6942	8.2336	7.0727	7.959	0.5115	1.1869	2.0748	13.1977	12.4303	13.579	12.1119	6.3773
TCGA-5L-AAT0	0	1477	female	42	no	yes	tumor free	stage iia	n0	t2	Positive	Positive	1+	Negative		Negative	Lobular	Breast, NOS	positive	post (prior bilateral ovariectomy or >12 mo since lmp with no prior hysterectomy)	white	hormone therapy	tamoxifen	NA	322	12.37	13.31	14.71	7.257	8.958	6.227	5.87	6.9767	6.7119	7.0741	6.034	8.3175	1.1198	0.6659	1.5009	12.9606	12.6868	13.2004	9.52317	5.1058
TCGA-5L-AAT1	0	1471	female	63	no	yes	with tumor	stage iv	n0	t2	Positive	Positive	2+	Equivocal			Lobular	Breast, NOS	negative	post (prior bilateral ovariectomy or >12 mo since lmp with no prior hysterectomy)	white	hormone therapy	letrozol	NA	46	10.78	13.34	14.81	6.673	9.832	5.919	5.641	6.9454	6.0488	8.1775	6.2163	7.9736	9.1648	1.3951	2.0909	10.9817	12.0737	13.6872	5.23553	6.8365
TCGA-5T-A9QA	0	12	female	52	no	no	NA	stage iia	nx	t2	Positive	Negative	2+	Equivocal	Negative	Negative	Ductal invasivo misto	Breast, NOS	NA	NA	black or african american	NA	adriamycin	94	23	14.17	12.33	12.18	4.706	5.129	0.6069	1.629	3.3805	2.049	10.1543	3.5186	3.7341	0.6069	0.6069	1.3612	14.7797	11.7969	13.55	6.77856	5.2129
TCGA-A1-A0SB	0	259	female	70	no	no	tumor free	stage i	n0	t1c	Positive	Negative		Negative		Negative	Adenocístico	Breast, NOS	negative	post (prior bilateral ovariectomy or >12 mo since lmp with no prior hysterectomy)	white	NA	NA	NA	NA	14.52	15.34	15.74	2.679	11.24	0	1.889	3.814	6.6192	6.579	5.8064	12.331	0	1.2336	3.037	13.5815	9.75064	12.7126	3.38688	6.954
TCGA-A1-A0SD	0	437	female	59	no	no	NA	stage iia	n0	t2	Positive	Positive		Negative		Negative	Ductal invasivo	Breast, NOS	positive	NA	white	NA	NA	NA	NA	13.68	13.5	14.36	7.026	9.042	4.186	7.421	7.5022	7.3379	6.7217	7.912	8.4599	0.9946	1.2162	1.4082	14.2536	13.2481	13.6648	9.48736	5.3351
TCGA-A1-A0SE	0	1321	female	56	no	no	tumor free	stage i	n0 (i-)	t1c	Positive	Positive	1+	Negative	Negative	Negative	Ductal e lobular invasivo	Breast, NOS	negative	pre (<6 months since lmp and no prior bilateral ovariectomy and not on estrogen replacement)	white	NA	NA	NA	NA	13.35	13.57	14.09	6.211	9.406	4.997	6.004	7.7651	7.345	6.3216	5.8481	8.6732	0.9907	0.9907	1.5726	13.7078	12.1075	13.1849	12.8076	5.3742
TCGA-A1-A0SF	0	1463	female	54	no	no	tumor free	stage iia	n0	t2	Positive	Positive		Negative		Negative	Ductal invasivo	Breast, NOS	negative	pre (<6 months since lmp and no prior bilateral ovariectomy and not on estrogen replacement)	white	chemotherapy	tc	126	65	13.98	12.71	14.14	5.723	9.135	6.255	6.5	7.1361	6.7733	7.0594	5.105	8.4992	6.0563	0.5144	1.4402	11.8923	12.9471	12.9618	12.7873	4.5671
TCGA-A1-A0SG	0	434	female	61	no	no	NA	stage iib	n1a	t2	Positive	Positive		Negative		Negative	8507/3	Breast, NOS	negative	post (prior bilateral ovariectomy or >12 mo since lmp with no prior hysterectomy)	white	chemotherapy	NA	NA	111	13.51	13.4	14.19	5.579	7.894	4.88	7.644	6.3827	5.3937	6.9088	6.3576	9.4397	0.7824	0.7824	0.7824	13.5405	14.011	13.3802	13.873	5.1522
TCGA-A1-A0SH	0	1437	female	39	no	no	tumor free	stage iia	n0 (i-)	t2	Negative	Positive	2+	Equivocal	Negative	Negative	Ductal invasivo	Breast, NOS	negative	pre (<6 months since lmp and no prior bilateral ovariectomy and not on estrogen replacement)	white	chemotherapy	tc	179	102	13.25	13.62	15.24	6.478	10.44	8.691	9.313	6.4601	6.5683	7.7396	8.803	9.7597	0.7843	0.4449	1.8189	12.3766	10.3331	14.1351	12.1769	6.4058
TCGA-A1-A0SI	0	635	female	52	no	no	tumor free	stage iib	n1a	t2	Positive	Positive		Negative		Negative	Ductal invasivo	Breast, NOS	negative	NA	white	NA	NA	NA	NA	13.32	13.5	14.61	7.554	9.395	3.891	5.714	6.2034	6.077	7.1702	6.8293	8.7464	1.6135	0	1.9793	10.594	12.0173	12.1305	8.36079	5.7143
TCGA-A1-A0SJ	0	416	female	39	no	no	tumor free	stage iiia	n1a	t3	Positive	Positive	2+	Equivocal	Negative	Negative	Ductal invasivo	Breast, NOS	negative	NA	black or african american	NA	NA	NA	NA	15.88	13.23	14.35	5.775	8.487	4.27	4.497	7.1702	5.5348	6.9658	7.3296	8.4386	0	0.7921	1.6757	14.6113	12.1941	13.1853	11.885	5.5002
TCGA-A1-A0SK	1	967	female	54	no	no	NA	stage iia	n0 (i-)	t2	Negative	Negative	0	Negative		Negative	Neuroendócrino de grandes células	Breast, NOS	positive	indeterminate (neither pre or postmenopausal)	asian	NA	NA	NA	NA	11.47	12.49	12.21	6.358	7.035	2.868	4.981	1.6808	4.7122	4.0937	10.7497	7.6829	1.5316	1.365	2.5179	8.1305	3.04417	8.25029	2.98796	6.3904
TCGA-A1-A0SO	0	852	female	67	no	no	tumor free	stage iib	n1	t2	Negative	Negative		Equivocal	Negative	Negative	Ductal invasivo	Breast, NOS	negative	post (prior bilateral ovariectomy or >12 mo since lmp with no prior hysterectomy)	white	chemotherapy	NA	180	61	12.03	16.48	14.85	6.276	6.712	2.739	3.46	4.0365	3.3871	3.9382	5.6575	8.6993	1.3907	0	1.7796	7.0249	3.96339	13.2113	3.65823	7.7085
TCGA-A1-A0SP	0	584	female	40	NA	yes	tumor free	stage iia	n0 (i-)	t2	Negative	Negative	0	Negative		Negative	Ductal invasivo	Breast, NOS	negative	NA	NA	chemotherapy	NA	173	108	13.68	12.91	14.44	6.683	7.757	4.446	7.259	5.4125	5.3749	7.4782	11.1648	7.8589	4.8625	2.3257	1.0666	14.6351	7.0321	11.6048	5.06479	4.9839
TCGA-A1-A0SQ	0	554	female	45	no	no	tumor free	stage iib	n1	t2	Positive	Positive		Negative		Negative	Ductal invasivo	Breast, NOS	negative	pre (<6 months since lmp and no prior bilateral ovariectomy and not on estrogen replacement)	white	chemotherapy	ac	NA	148	14.92	12.91	13.03	5.327	7.503	2.443	4.376	6.3872	6.3305	4.788	12.613	7.4393	2.6426	0.8535	0	16.3708	13.6478	12.4476	13.0333	4.6324
TCGA-A2-A04N	0	3153	female	66	no	no	tumor free	stage ia	n0 (i-)	t1c	Positive	Positive			Negative	Negative	Ductal invasivo	Breast, NOS	negative	post (prior bilateral ovariectomy or >12 mo since lmp with no prior hysterectomy)	white	chemotherapy	adriamycin	107	42	12.76	13.17	14.49	6.16	8.983	4.825	10.62	6.3333	7.1702	7.4539	6.8167	8.6318	0	1.5758	0.8419	12.9181	13.8703	12.5588	14.0575	4.6306
TCGA-A2-A04P	1	548	female	36	no	no	with tumor	stage iiic	n3c	t2	Negative	Negative			Negative	Negative	Ductal invasivo	Breast, NOS	positive	pre (<6 months since lmp and no prior bilateral ovariectomy and not on estrogen replacement)	black or african american	chemotherapy	taxol	180	69	11.11	11.87	14.63	9.322	7.938	5.766	6.794	5.9347	6.0855	6.9594	7.9805	10.0202	0.6028	1.8453	4.1792	8.4877	9.92628	11.5362	4.50996	6.8662
TCGA-A2-A04Q	0	2179	female	48	no	no	tumor free	stage ia	n0 (i-)	t1	Negative	Negative	2+	Equivocal	Negative	Negative	Ductal invasivo	Breast, NOS	negative	post (prior bilateral ovariectomy or >12 mo since lmp with no prior hysterectomy)	white	chemotherapy	cytoxan	85	43	13.3	14.16	15.03	7.704	9.463	5.831	4.369	7.6214	6.0897	8.2721	5.9793	9.3337	0	1.7285	4.2452	11.9192	7.02452	11.7021	6.9723	6.4994
TCGA-A2-A04R	0	2365	female	36	no	no	tumor free	stage ia	n0 (i-)	t1	Positive	Positive	2+	Equivocal	Negative	Negative	Ductal invasivo	Breast, NOS	negative	pre (<6 months since lmp and no prior bilateral ovariectomy and not on estrogen replacement)	black or african american	chemotherapy	taxol	45	45	14.19	13.14	13.64	5.809	8.561	3.105	2.091	5.498	5.0068	6.1843	7.2241	6.4392	0	0.7861	1.0612	13.7157	13.2343	12.8041	12.2331	6.1479
TCGA-A2-A04T	0	1950	female	62	no	no	tumor free	stage iia	n0 (i-)	t2	Negative	Negative	2+	Equivocal	Negative	Negative	Ductal invasivo	Breast, NOS	negative	post (prior bilateral ovariectomy or >12 mo since lmp with no prior hysterectomy)	white	chemotherapy	cyclophosphamide	117	75	14.4	12.84	13.11	6.21	9.502	2.465	6.112	5.2293	3.0535	6.0825	8.9343	9.4234	1.6259	1.6259	5.548	9.4611	4.88334	12.2834	4.11633	5.9908
TCGA-A2-A04U	0	671	female	47	no	no	tumor free	stage iia	n0 (i+)	t2	Negative	Negative	1+	Negative	Positive	Positive	Ductal invasivo	Breast, NOS	negative	peri (6-12 months since last menstrual period)	white	chemotherapy	adriamycin	120	78	11.26	13.76	15.28	6.919	8.129	4.222	4.262	2.955	4.9114	6.9066	8.0551	9.188	2.3664	0	4.8607	11.0386	2.95496	11.0207	3.13639	6.9856
TCGA-A2-A04V	1	1920	female	39	no	no	with tumor	stage iia	n0 (i-)	t2	Positive	Positive	2+	Equivocal	Negative	Negative	Ductal invasivo	Breast, NOS	negative	pre (<6 months since lmp and no prior bilateral ovariectomy and not on estrogen replacement)	white	chemotherapy	cytoxan	92	50	12.78	12.69	14.71	6.679	9.082	5.122	9.759	4.6693	6.184	6.7838	5.4919	8.8056	0	0	0.493	15.9199	13.7437	13.3313	7.05531	4.4448
TCGA-A2-A04W	0	1918	female	50	no	no	tumor free	stage iib	n1mi	t2	Negative	Negative		Positive	Positive	Positive	Adenocarcinoma apócrino	Breast, NOS	negative	pre (<6 months since lmp and no prior bilateral ovariectomy and not on estrogen replacement)	white	chemotherapy	cytoxan	100	58	13.97	12.87	14.5	8.289	8.467	7.065	5.063	5.2173	4.5664	8.0657	7.0058	10.0562	6.1102	0.6232	2.0847	12.3402	7.19324	16.583	5.08575	5.4311
TCGA-A2-A04X	0	1349	female	34	no	no	tumor free	stage iia	n0 (i-)	t2	Positive	Positive	3+	Positive	Positive	Positive	Ductal invasivo	Breast, NOS	negative	pre (<6 months since lmp and no prior bilateral ovariectomy and not on estrogen replacement)	white	chemotherapy	cytoxan	122	80	14.1	12.28	13.47	6.065	8.249	3.375	5.239	6.1916	4.899	6.5874	9.8201	8.8011	6.1629	1.0576	1.2879	13.2545	10.3468	16.0396	10.1851	2.8335
TCGA-A2-A04Y	0	764	female	53	no	no	tumor free	stage iib	n1mi	t2	Positive	Positive	1+	Negative	Negative	Negative	Ductal invasivo	Breast, NOS	negative	post (prior bilateral ovariectomy or >12 mo since lmp with no prior hysterectomy)	white	chemotherapy	cytoxan	135	93	14.41	12.18	13.96	7.932	7.967	2.419	5.386	6.8169	7.0927	6.8838	4.8631	7.5177	0.7391	2.5069	2.004	13.3919	12.7842	12.8605	9.68978	6.309
TCGA-A2-A0CK	0	3820	female	60	no	no	tumor free	stage iiia	n2a	t3	Positive	Positive		Negative	Negative	Negative	Lobular	Breast, NOS	positive	post (prior bilateral ovariectomy or >12 mo since lmp with no prior hysterectomy)	white	chemotherapy	adriamycin	NA	NA	9.598	12.91	14.63	7.083	7.884	3.958	6.929	5.9544	5.7312	7.1124	6.1962	8.0564	1.5946	1.1454	0.8545	15.3444	11.7336	13.3646	11.0435	4.2917
TCGA-A2-A0CL	0	1827	female	37	no	no	tumor free	stage iiia	n2a	t3	Positive	Positive	1+	Negative	Negative	Negative	Ductal invasivo	Breast, NOS	positive	pre (<6 months since lmp and no prior bilateral ovariectomy and not on estrogen replacement)	black or african american	chemotherapy	taxol	168	126	13.64	12.67	14.37	7.808	8.526	3.726	6.727	8.2663	5.3323	6.9805	6.294	8.3575	4.3415	0.8002	1.5126	12.6734	9.97628	11.5288	7.54739	6.9111
TCGA-A2-A0CM	1	754	female	40	no	no	with tumor	stage iia	n0 (i-)	t2	Negative	Negative	0	Negative		Negative	Ductal invasivo	Breast, NOS	negative	pre (<6 months since lmp and no prior bilateral ovariectomy and not on estrogen replacement)	black or african american	chemotherapy	adriamycin	147	98	13.1	13.09	14.37	9.663	8.089	4.562	4.976	5.694	4.0206	5.4869	6.551	9.9683	1.9142	1.2537	3.4184	12.4919	7.18444	11.1481	4.13871	6.0858
TCGA-A2-A0CO	0	3409	female	85	no	no	tumor free	stage iib	n0	t3	Positive	Positive		Negative	Negative	Negative	Lobular	Breast, NOS	positive	post (prior bilateral ovariectomy or >12 mo since lmp with no prior hysterectomy)	white	hormone therapy	tamoxifen	512	84	9.896	12.78	15.04	9.01	8.4	3.758	7.46	7.7105	5.8429	8.2374	5.5403	9.4865	0.8762	0.8762	2.3177	12.4399	12.6481	13.3992	9.87127	5.8324
TCGA-A2-A0CP	0	2495	female	60	no	no	tumor free	stage ia	n0 (i-)	t1c	Positive	Positive			Negative	Negative	Ductal invasivo	Breast, NOS	negative	post (prior bilateral ovariectomy or >12 mo since lmp with no prior hysterectomy)	white	chemotherapy	cytoxan	134	70	12.42	12.98	15.13	7.502	9.755	5.081	9.18	7.8883	7.0702	7.9638	6.8615	10.1229	0.74	1.5901	2.1214	12.767	12.2028	12.7134	13.2315	4.8319
TCGA-A2-A0CQ	0	2393	female	62	no	no	tumor free	stage ia	n0 (i-)	t1	Positive	Positive	2+	Equivocal	Negative	Negative	Ductal invasivo	Breast, NOS	positive	post (prior bilateral ovariectomy or >12 mo since lmp with no prior hysterectomy)	black or african american	chemotherapy	cytoxan	162	99	12.91	12.64	13.56	5.408	7.692	2.497	8.21	4.6403	5.6629	6.0683	4.6195	6.5228	3.2593	1.4785	0.4407	13.5175	13.9265	12.7117	11.8571	4.6403
TCGA-A2-A0CR	0	2955	female	54	no	no	tumor free	stage iib	n0	t3	Positive	Positive		Negative	Negative	Negative	Lobular	Breast, NOS	close	post (prior bilateral ovariectomy or >12 mo since lmp with no prior hysterectomy)	asian	chemotherapy	adriamycin	147	105	11.04	12.67	15.38	7.607	7.45	5.496	3.974	7.0647	6.4731	7.9202	3.8002	9.1744	6.875	1.4769	3.1402	12.5252	11.2505	12.2209	11.0407	4.8176
TCGA-A2-A0CS	0	2298	female	73	no	no	tumor free	stage iv	n3a	t4b	Positive	Positive	2+	Equivocal	Negative	Negative	Ductal invasivo	Breast, NOS	positive	post (prior bilateral ovariectomy or >12 mo since lmp with no prior hysterectomy)	white	hormone therapy	anastrozole	NA	190	13.69	13.65	14.5	5.744	9.098	2.709	4.746	4.6436	6.3036	7.207	5.8749	7.4135	0	0.5474	0	12.7921	14.1134	13.1183	11.6873	5.6938
TCGA-A2-A0CT	0	1918	female	71	no	no	tumor free	stage iia	n0 (i-)	t2	Positive	Negative	2+	Equivocal	Negative	Negative	Ductal invasivo	Breast, NOS	negative	post (prior bilateral ovariectomy or >12 mo since lmp with no prior hysterectomy)	white	chemotherapy	adriamycin	138	75	14.41	13.3	13.22	5.347	7.582	4.339	4.246	6.3956	7.7569	6.0308	4.6818	5.6007	6.5581	0	0.504	14.5083	13.7423	13.8382	5.19121	6.1028
TCGA-A2-A0CU	1	158	female	73	no	no	tumor free	stage iia	n0 (i+)	t2	Positive	Positive	2+	Equivocal	Negative	Negative	Ductal invasivo	Breast, NOS	close	post (prior bilateral ovariectomy or >12 mo since lmp with no prior hysterectomy)	white	hormone therapy	tamoxifen	NA	98	15.61	13.03	13.86	8.176	7.243	2.905	7.331	6.779	6.9267	5.3873	4.4843	8.2324	0.8186	0.8186	2.0196	15.1116	14.88	13.6813	8.38184	5.4766
TCGA-A2-A0CV	0	1870	female	41	no	no	tumor free	stage iib	n1a	t2	Positive	Positive	1+	Negative	Negative	Negative	Ductal invasivo	Breast, NOS	negative	post (prior bilateral ovariectomy or >12 mo since lmp with no prior hysterectomy)	asian	chemotherapy	adriamycin	106	64	12.86	13.87	14.42	8.089	8.768	4.984	7.078	7.4315	7.6755	7.0025	5.4493	9.8486	0	1.2825	1.7191	11.9451	13.2337	12.3767	11.6851	6.2708
TCGA-A2-A0CW	0	1750	female	67	no	no	tumor free	stage iib	n1a	t2	Positive	Positive	2+	Equivocal	Negative	Negative	Ductal invasivo	Breast, NOS	negative	post (prior bilateral ovariectomy or >12 mo since lmp with no prior hysterectomy)	white	hormone therapy	anastrozole	NA	156	15.55	12	12.59	7.298	7.197	3.083	3.575	5.5274	3.9148	5.3658	5.0401	5.7484	9.9339	1.4459	2.0064	11.8937	14.2251	13.0435	11.4512	3.4671
TCGA-A2-A0CX	0	1303	female	52	no	no	tumor free	stage iia	n0 (i-)	t2	Positive	Negative	3+	Positive		Positive	Ductal invasivo	Breast, NOS	negative	pre (<6 months since lmp and no prior bilateral ovariectomy and not on estrogen replacement)	white	chemotherapy	cytoxan	127	64	14.22	12.96	14.35	7.658	8.442	2.899	5.696	5.2831	5.8855	7.3365	7.5348	8.0676	0	0.4891	1.3865	11.1906	8.01397	16.6767	5.78349	4.5608
TCGA-A2-A0CY	0	1288	female	63	no	no	tumor free	stage iib	n1	t2	Positive	Positive	1+	Negative	Negative	Negative	Ductal invasivo	Breast, NOS	negative	post (prior bilateral ovariectomy or >12 mo since lmp with no prior hysterectomy)	white	chemotherapy	cytoxan	119	77	13.7	12.14	14.78	6.452	4.808	7.674	6.923	3.7961	3.4359	6.6937	6.7275	4.2792	10.4089	2.2275	1.5067	12.8411	14.1481	12.1968	7.04842	5.2416
TCGA-A2-A0CZ	0	1339	female	46	no	no	tumor free	stage iia	n0 (i-)	t2	Positive	Positive	1+	Negative	Negative	Negative	Ductal invasivo	Breast, NOS	positive	peri (6-12 months since last menstrual period)	white	chemotherapy	adriamycin	148	106	12.45	13.41	15.3	7.229	10.22	6.234	5.631	7.261	7.0334	7.6024	7.8517	9.8567	0	0	1.2801	12.6621	10.93	12.7039	8.54351	6.4695
TCGA-A2-A0D0	0	643	female	60	no	no	tumor free	stage iia	n0 (i-)	t2	Negative	Negative	0	Negative	Negative	Negative	Ductal invasivo	Breast, NOS	negative	post (prior bilateral ovariectomy or >12 mo since lmp with no prior hysterectomy)	black or african american	chemotherapy	cytoxan	125	62	11.73	13.09	15.62	8.708	6.642	2.235	6.694	3.2075	2.2347	7.9597	7.9525	8.7461	1.9572	0.8669	4.4598	11.6396	2.84356	11.2999	2.10262	5.4127
TCGA-A2-A0D1	0	786	female	76	no	no	tumor free	stage iia	n0 (i-)	t2	Negative	Negative	3+	Positive	Positive	Positive	Ductal invasivo	Breast, NOS	negative	post (prior bilateral ovariectomy or >12 mo since lmp with no prior hysterectomy)	white	chemotherapy	taxotere	79	79	14.32	12.15	13.02	6.281	7.787	1.271	9.884	4.698	5.869	6.4766	6.5509	9.4078	0	1.746	0.5567	12.1758	5.90348	16.3886	4.00609	1.5278
TCGA-A2-A0D2	0	761	female	45	no	no	tumor free	stage iia	n0 (i+)	t2	Negative	Negative	0	Negative	Negative	Negative	Ductal invasivo	Breast, NOS	negative	pre (<6 months since lmp and no prior bilateral ovariectomy and not on estrogen replacement)	white	chemotherapy	adriamycin	123	74	12.87	13.63	14.91	7.591	8.332	3.191	5.067	5.721	4.5346	6.6606	5.4674	10.8551	0.4538	0.7984	4.6496	11.4317	5.3416	11.7377	5.96247	8.5018
TCGA-A2-A0D3	0	736	female	42	no	no	tumor free	stage ia	n0 (i-)	t1c	Positive	Positive	1+	Negative	Negative	Negative	Ductal invasivo	Breast, NOS	negative	post (prior bilateral ovariectomy or >12 mo since lmp with no prior hysterectomy)	white	chemotherapy	docetaxel	173	69	13.21	13.33	12.62	4.828	7.489	4.598	5.699	5.2138	4.6908	5.299	5.0827	9.1073	0	0.7179	1.3852	11.5236	13.3912	13.3742	13.5056	5.3905
TCGA-A2-A0D4	0	496	female	37	no	no	tumor free	stage iib	n1a	t2	Positive	Positive	1+	Negative	Negative	Negative	Ductal invasivo	Breast, NOS	negative	pre (<6 months since lmp and no prior bilateral ovariectomy and not on estrogen replacement)	black or african american	chemotherapy	cytoxan	99	57	14.24	12.43	13.22	5.776	8.048	0.6159	3.509	5.7184	6.1063	5.6125	4.2356	6.5658	7.159	0.3405	1.3771	14.9461	13.2509	13.2916	7.9328	3.1679
TCGA-A2-A0EM	0	2758	female	73	no	no	tumor free	stage ia	n0 (i-)	t1	Positive	Positive			Negative	Negative	Ductal invasivo	Breast, NOS	negative	post (prior bilateral ovariectomy or >12 mo since lmp with no prior hysterectomy)	white	hormone therapy	tamoxifen	NA	75	13.29	14.01	14.06	5.781	8.931	2.578	8.085	5.2721	7.0602	5.6744	6.8675	8.1907	1.9414	0.4384	0.7742	13.1991	13.996	12.7963	14.2423	6.5875
TCGA-A2-A0EN	0	4088	female	70	no	no	tumor free	stage iia	n0 (i+)	t2	Positive	Positive	2+	Equivocal	Negative	Negative	Lobular	Breast, NOS	negative	post (prior bilateral ovariectomy or >12 mo since lmp with no prior hysterectomy)	white	hormone therapy	tamoxifen	1926	64	8.874	13.41	15.39	7.836	8.928	4.688	7.811	7.8935	7.2377	6.9016	6.5155	9.3566	0.7316	0.9933	0.7316	11.9495	12.9847	12.7556	6.27829	6.8855
TCGA-A2-A0EO	0	2181	female	54	no	no	tumor free	stage ia	n0 (i-)	t1	Positive	Positive	1+	Negative	Negative	Negative	Ductal invasivo	Breast, NOS	close	peri (6-12 months since last menstrual period)	white	hormone therapy	tamoxifen	876	158	13.63	13.49	14.57	7.059	9.284	3.835	6.525	7.9859	7.849	7.375	8.4378	9.2928	0.7802	0.4422	0.4422	14.4029	12.8565	13.6136	13.4159	6.3138
TCGA-A2-A0EP	0	3021	female	56	no	no	tumor free	stage i	n0 (i+)	t1	Positive	Negative		Negative	Negative	Negative	Lobular	Breast, NOS	negative	post (prior bilateral ovariectomy or >12 mo since lmp with no prior hysterectomy)	white	chemotherapy	cyclophosphamide	141	92	7.811	12.73	16.18	7.498	9.168	6.192	6.878	7.4951	6.61	9.3637	4.4979	9.6669	1.871	0.7351	2.4111	11.614	11.2852	11.2103	5.86975	6.7322
TCGA-A2-A0EQ	0	2053	female	64	no	no	tumor free	stage iia	n0 (i-)	t2	Negative	Negative	3+	Positive	Negative	Positive	Ductal invasivo	Breast, NOS	positive	post (prior bilateral ovariectomy or >12 mo since lmp with no prior hysterectomy)	black or african american	chemotherapy	adriamycin	146	84	13.46	13.04	14.54	6.151	7.783	5.26	5.767	7.278	5.1117	8.4324	7.9029	8.0579	7.9448	1.4103	1.1658	13.5354	9.19444	12.6067	3.79178	5.8
TCGA-A2-A0ER	0	1903	female	63	no	no	tumor free	stage ib	n1mi	t1c	Positive	Positive	2+	Equivocal	Negative	Negative	Ductal invasivo	Breast, NOS	positive	post (prior bilateral ovariectomy or >12 mo since lmp with no prior hysterectomy)	white	chemotherapy	cytoxan	140	98	14.31	13.61	12.86	6.104	6.964	2.813	6.436	6.2486	5.1922	4.3425	5.6646	7.0488	0	1.141	2.6836	16.913	14.7374	12.7796	10.1779	6.3427
TCGA-A2-A0ES	0	1001	female	52	no	no	tumor free	stage iia	n0 (i-)	t2	Positive	Positive	1+	Negative	Negative	Negative	Lobular	Breast, NOS	negative	post (prior bilateral ovariectomy or >12 mo since lmp with no prior hysterectomy)	white	chemotherapy	cytoxan	141	77	13.7	13.85	14.7	6.804	10.03	3.646	7.626	8.222	7.5042	7.185	4.8511	9.8514	1.0803	0.8016	2.7165	11.9083	12.7972	13.0044	13.039	6.3243
TCGA-A2-A0ET	0	807	female	58	no	no	tumor free	stage iiia	n2a	t2	Positive	Positive	2+	Equivocal	Negative	Negative	Ductal invasivo	Breast, NOS	negative	post (prior bilateral ovariectomy or >12 mo since lmp with no prior hysterectomy)	white	chemotherapy	cytoxan	169	101	13.97	13.12	12.09	5.101	6.039	1.392	3.691	6.3762	5.8751	3.3518	6.4088	5.7748	9.9831	1.663	1.2353	13.27	14.2364	13.0089	11.265	6.6142
TCGA-A2-A0EU	0	733	female	79	no	no	tumor free	stage ia	n0 (i-)	t1c	Positive	Positive	0	Negative	Negative	Negative	Ductal invasivo	Breast, NOS	positive	post (prior bilateral ovariectomy or >12 mo since lmp with no prior hysterectomy)	white	NA	NA	NA	NA	14.49	12.9	13.64	5.533	8.6	4.112	7.259	6.2796	5.9022	6.0479	6.4066	7.7796	6.393	1.1322	0	13.9994	14.1732	12.5133	13.8565	5.3897
TCGA-A2-A0EV	0	545	female	80	no	no	tumor free	stage ia	n0 (i-)	t1c	Positive	Positive	0	Negative	Negative	Negative	Ductal invasivo	Breast, NOS	negative	post (prior bilateral ovariectomy or >12 mo since lmp with no prior hysterectomy)	white	NA	NA	NA	NA	13.17	13.61	14.36	6.673	8.078	4.099	5.333	5.8714	5.4415	6.6329	6.7457	7.7922	7.3434	1.2651	0.7671	13.3356	13.7153	13.6713	13.2462	5.7164
TCGA-A2-A0EW	0	770	female	53	no	no	tumor free	stage iiic	n3a	t1b	Positive	Positive	0	Negative	Negative	Negative	Lobular	Breast, NOS	positive	post (prior bilateral ovariectomy or >12 mo since lmp with no prior hysterectomy)	white	hormone therapy	arimidex	812	221	11.13	13.82	14.9	6.36	9.707	2.392	8.028	7.9054	7.3383	7.831	5.4195	9.6229	0.7727	1.4705	2.1834	14.3103	13.0796	12.7908	11.1645	6.626
TCGA-A2-A0EX	0	550	female	46	no	no	tumor free	stage iib	n0 (i+)	t3	Positive	Positive	1+	Negative	Negative	Negative	Lobular	Breast, NOS	positive	post (prior bilateral ovariectomy or >12 mo since lmp with no prior hysterectomy)	white	hormone therapy	tamoxifen	NA	165	9.274	13.36	14.47	6.05	8.605	10.19	7.167	8.0475	8.431	7.3174	6.4899	8.9775	2.5401	1.4601	0	13.0825	12.0756	13.7665	12.3578	4.3094
TCGA-A2-A0EY	0	485	female	62	no	no	tumor free	stage iib	n1a	t2	Positive	Negative	3+	Positive	Positive	Positive	Ductal invasivo	Breast, NOS	negative	post (prior bilateral ovariectomy or >12 mo since lmp with no prior hysterectomy)	white	chemotherapy	adriamycin	154	105	14.3	12.95	13.34	6.762	7.277	6.62	7.207	6.6249	2.6141	5.5689	6.4963	8.1856	0	1.5005	2.4305	11.8187	12.6955	16.6076	5.2738	6.6033
TCGA-A2-A0ST	0	2619	female	62	no	no	NA	stage iia	n1a	t1c	Negative	Negative			Negative	Negative	Ductal invasivo	Breast, NOS	negative	post (prior bilateral ovariectomy or >12 mo since lmp with no prior hysterectomy)	white	chemotherapy	adriamycin	85	44	12.98	13.31	15.61	7.806	8.054	5.548	6.285	8.0354	6.4067	6.3699	4.9111	9.5392	1.8345	0.5138	3.9974	11.6699	10.2769	12.0953	7.38715	6.8852
TCGA-A2-A0SU	0	1352	female	66	no	no	tumor free	stage iia	n0 (i+)	t2	Positive	Positive	1+	Negative		Negative	Ductal invasivo	Breast, NOS	negative	post (prior bilateral ovariectomy or >12 mo since lmp with no prior hysterectomy)	white	hormone therapy	arimidex	NA	93	12.92	13.64	14.43	6.109	8.856	4.006	5.313	7.6828	6.587	6.6686	6.3411	8.8067	0	0.8961	0	14.2692	15.2033	13.2442	10.4286	6.1876
TCGA-A2-A0SV	1	825	female	63	no	no	with tumor	stage iv	n2a	t2	Positive	Positive	2+	Equivocal	Negative	Negative	Ductal invasivo	Breast, NOS	positive	post (prior bilateral ovariectomy or >12 mo since lmp with no prior hysterectomy)	white	other, specify	zometa	253	65	13.2	13.42	14.82	7.749	8.109	1.82	6.223	3.886	4.7485	8.4306	7.1774	8.1884	1.7007	0	1.931	12.4166	11.1099	12.7227	9.58512	5.4881
TCGA-A2-A0SW	1	1365	female	82	no	no	with tumor	stage iv	n2	t2	Positive	Negative			Negative	Negative	Ductal invasivo	Breast, NOS	negative	post (prior bilateral ovariectomy or >12 mo since lmp with no prior hysterectomy)	white	hormone therapy	arimidex	479	85	13.85	12.04	14.19	6.895	8.676	3.868	6.298	6.0901	4.1787	5.8033	6.2147	8.4571	2.6472	0.5248	1.462	11.9626	13.2364	10.3704	10.1173	4.8619
TCGA-A2-A0SX	0	1288	female	48	no	no	with tumor	stage ia	n0 (i-)	t1c	Negative	Negative	1+	Negative		Negative	Ductal invasivo	Breast, NOS	positive	pre (<6 months since lmp and no prior bilateral ovariectomy and not on estrogen replacement)	white	chemotherapy	adriamycin	132	62	12.54	11.88	14.85	7.086	8.156	5.666	5.049	6.2012	4.5729	7.2923	7.2071	10.702	2.1803	1.1919	3.7575	13.1449	7.85731	12.0406	5.82977	6.8293
TCGA-A2-A0SY	0	1154	female	62	no	no	tumor free	stage iiia	n1	t3	Positive	Positive			Positive	Positive	Lobular	Breast, NOS	negative	post (prior bilateral ovariectomy or >12 mo since lmp with no prior hysterectomy)	white	chemotherapy	taxotere	NA	NA	10.22	13.53	14.85	6.002	8.097	3.561	6.206	6.9089	6.8403	7.0634	5.1495	9.3627	1.0323	0.7629	2.0482	13.3869	13.4759	14.6511	12.0872	6.0853
TCGA-A2-A0T0	0	337	female	59	no	no	tumor free	stage iib	n1	t2	Negative	Negative	0	Negative		Negative	Ductal invasivo	Breast, NOS	negative	post (prior bilateral ovariectomy or >12 mo since lmp with no prior hysterectomy)	white	chemotherapy	taxotere	234	50	12.85	13.91	15.41	8.675	8.759	4.064	3.393	3.7496	5.0492	7.5015	6.2854	9.4261	0	0.4088	3.3616	11.6571	6.44035	11.7395	4.41374	9.5425
TCGA-A2-A0T1	0	323	female	55	no	no	tumor free	stage iiic	n3	t3	Negative	Negative	3+	Positive		Positive	Ductal invasivo	Breast, NOS	negative	post (prior bilateral ovariectomy or >12 mo since lmp with no prior hysterectomy)	american indian or alaska native	chemotherapy	taxotere	187	46	12.56	13.35	15.08	7.64	9.279	4.825	8.796	6.8991	5.1327	7.0535	6.0562	9.2129	0	0	1.8567	10.6589	5.59071	17.1809	4.78618	5.8655
TCGA-A2-A0T2	1	255	female	66	no	no	with tumor	stage iv	n3	t3	Negative	Negative	0	Negative		Negative	Ductal invasivo	Breast, NOS	close	post (prior bilateral ovariectomy or >12 mo since lmp with no prior hysterectomy)	white	chemotherapy	xeloda	225	105	13.02	12.56	15	8.774	8.12	0.5319	5.087	4.9482	6.3987	6.0657	5.3142	11.2672	0.5319	0.9197	3.8	10.6028	5.55215	11.9036	3.97383	7.7482
TCGA-A2-A0T3	0	456	female	37	no	no	tumor free	stage ib	n1mi	t1c	Positive	Positive	2+	Equivocal	Negative	Negative	Ductal invasivo	Breast, NOS	positive	pre (<6 months since lmp and no prior bilateral ovariectomy and not on estrogen replacement)	white	chemotherapy	taxotere	177	70	14.07	12.73	13.42	6.831	8.7	7.684	4.135	6.8774	6.4575	6.1936	8.4477	7.2966	3.8518	0.7004	1.6725	15.7236	13.6365	12.6293	13.2336	4.6111
TCGA-A2-A0T4	0	395	female	62	no	no	tumor free	stage iia	n0 (i-)	t2	Positive	Positive	2+	Equivocal	Negative	Negative	Lobular	Breast, NOS	negative	post (prior bilateral ovariectomy or >12 mo since lmp with no prior hysterectomy)	white	hormone therapy	femara	NA	85	10.76	13.36	15.18	7.278	9.176	4.426	5.966	7.857	7.9194	7.5726	5.6096	8.7056	2.1428	0.9827	0.9827	14.3175	14.2004	12.9983	12.4671	5.4088
TCGA-A2-A0T5	0	321	female	39	no	no	tumor free	stage iia	n0 (i-)	t2	Positive	Positive	1+	Negative	Negative	Negative	Ductal invasivo	Breast, NOS	negative	pre (<6 months since lmp and no prior bilateral ovariectomy and not on estrogen replacement)	white	chemotherapy	taxotere	166	NA	12.66	13.39	14.13	5.692	9.17	8.227	5.883	6.5769	6.3376	6.3047	7.8549	9.8991	0	1.298	0.7904	13.7509	12.6969	13.2683	12.9589	5.6818
TCGA-A2-A0T6	0	344	female	50	no	no	tumor free	stage iib	n0 (i-)	t3	Positive	Positive	1+	Negative		Negative	Lobular	Breast, NOS	negative	pre (<6 months since lmp and no prior bilateral ovariectomy and not on estrogen replacement)	white	chemotherapy	taxotere	204	95	11.57	13.87	14.98	6.886	9.186	3.196	9.14	6.8602	6.8526	8.2082	7.0233	10.0728	0.3811	0.3811	0.6822	12.0212	11.4851	13.5773	11.9462	7.2204
TCGA-A2-A0T7	0	397	female	51	no	no	tumor free	stage iia	n0 (i+)	t2	Positive	Positive	1+	Negative		Negative	Ductal invasivo	Breast, NOS	positive	pre (<6 months since lmp and no prior bilateral ovariectomy and not on estrogen replacement)	white	chemotherapy	adriamycin	145	117	14.23	13.72	14.31	6.897	10.07	4.347	6.868	7.6104	7.2704	6.761	7.8478	9.6749	4.7548	0	1.148	12.2764	11.3489	12.8471	9.24873	6.5052
TCGA-A2-A0YC	0	644	female	59	no	no	tumor free	stage iib	n1mi	t2	Positive	Positive			Negative	Negative	Ductal invasivo	Breast, NOS	close	post (prior bilateral ovariectomy or >12 mo since lmp with no prior hysterectomy)	white	hormone therapy	arimidex	NA	103	12.96	13.45	13.91	6.38	7.986	2.68	6.127	5.5672	5.6099	5.9393	6.385	8.0649	1.0969	1.0969	1.2772	13.8157	14.1763	13.8309	14.0764	4.6717
TCGA-A2-A0YD	0	550	female	63	no	no	tumor free	stage iib	n0 (i+)	t3	Positive	Positive			Negative	Negative	Lobular	Breast, NOS	negative	post (prior bilateral ovariectomy or >12 mo since lmp with no prior hysterectomy)	white	chemotherapy	adriamycin	136	63	9.092	13.67	14.88	8.017	9.356	5.776	8.893	6.273	6.1541	6.9769	6.4798	10.0642	0.4028	0.9755	0.7174	13.5942	13.7799	12.6112	12.8519	5.5662
TCGA-A2-A0YE	0	253	female	48	no	no	tumor free	stage iib	n1a	t2	Negative	Negative	0	Negative		Negative	Ductal invasivo	Breast, NOS	negative	post (prior bilateral ovariectomy or >12 mo since lmp with no prior hysterectomy)	white	chemotherapy	taxotere	NA	NA	12.44	13.76	13.39	7.812	8.119	2.524	4.3	4.4113	7.3452	6.5325	6.8061	9.888	0.7081	2.6016	4.0467	12.9256	3.73957	12.4751	4.41134	6.0709
TCGA-A2-A0YF	0	289	female	67	no	no	tumor free	stage i	n0 (i+)	t1b	Positive	Negative	0	Negative		Negative	Ductal invasivo	Breast, NOS	negative	post (prior bilateral ovariectomy or >12 mo since lmp with no prior hysterectomy)	black or african american	hormone therapy	arimidex	NA	NA	14.44	13.32	13.56	6.246	7.758	3.248	5.425	5.0737	6.923	4.4587	4.9428	7.0576	0.6148	0	1.8705	15.8777	15.2208	12.7114	10.5385	7.561
TCGA-A2-A0YG	0	404	female	63	no	no	tumor free	stage iiic	n3a	t2	Positive	Positive	3+	Positive		Positive	Ductal invasivo	Breast, NOS	negative	post (prior bilateral ovariectomy or >12 mo since lmp with no prior hysterectomy)	white	chemotherapy	adriamycin	131	68	15.31	13.6	12.82	7.552	7.48	3.202	3.253	5.6217	4.6601	4.993	6.8884	7.0202	6.2996	0.4094	0.728	12.4762	13.3689	16.9292	5.77649	5.4263
TCGA-A2-A0YH	0	379	female	53	no	no	tumor free	stage iiia	n2a	t2	Positive	Positive	0	Negative		Negative	Ductal invasivo	Breast, NOS	negative	post (prior bilateral ovariectomy or >12 mo since lmp with no prior hysterectomy)	white	chemotherapy	adriamycin	60	60	12.65	13.21	14.04	6.51	8.688	2.293	6.664	5.2574	5.7794	8.2794	6.2111	8.5582	0.7736	0.7736	1.2745	13.4014	13.4781	12.7855	9.02008	6.8484
TCGA-A2-A0YI	0	358	female	62	no	no	tumor free	stage i	n0 (i+)	t1c	Positive	Positive	1+	Negative		Negative	Ductal e lobular infiltrante	Breast, NOS	negative	post (prior bilateral ovariectomy or >12 mo since lmp with no prior hysterectomy)	white	hormone therapy	femara	NA	NA	14.01	13.74	14.21	7.269	8.858	5.335	6.626	7.6811	6.7191	5.8267	3.1779	8.9161	0	1.6263	1.7592	12.6945	14.3634	12.5726	11.8378	7.5241
TCGA-A2-A0YJ	0	326	female	39	no	no	tumor free	stage iiia	n2a	t3	Positive	Negative	0	Negative		Negative	Ductal invasivo	Breast, NOS	negative	pre (<6 months since lmp and no prior bilateral ovariectomy and not on estrogen replacement)	white	chemotherapy	taxotere	150	46	13.72	13.42	15.14	7.3	8.117	3.533	5.992	1.6013	2.8283	4.735	5.1364	9.924	0	1.6013	2.0891	10.5649	4.44285	15.5367	3.12597	6.8897
TCGA-A2-A0YK	0	334	female	61	no	no	tumor free	stage iia	n0 (i-)	t2	Positive	Negative	1+	Negative		Negative	Lobular	Breast, NOS	close	post (prior bilateral ovariectomy or >12 mo since lmp with no prior hysterectomy)	white	chemotherapy	cytoxan	141	78	11.84	13.84	14.79	6.782	9.641	4.225	5.98	8.2499	7.7783	6.659	5.082	9.8275	0.4449	1.2898	1.6633	13.1839	13.6471	12.0755	7.85156	7.0497
TCGA-A2-A0YL	0	268	female	48	no	no	tumor free	stage iiia	n2a	t3	Positive	Positive	1+	Negative		Negative	Lobular	Breast, NOS	negative	pre (<6 months since lmp and no prior bilateral ovariectomy and not on estrogen replacement)	white	chemotherapy	cytoxan	154	50	11.71	13.55	14.46	6.247	10.6	4.36	7.978	8.4858	8.0993	7.2468	5.8505	9.5054	2.1775	1.833	1.547	12.8112	12.179	12.1254	13.1506	6.4404
TCGA-A2-A0YM	0	662	female	67	no	no	tumor free	stage iia	n0 (i-)	t2	Negative	Negative			Negative	Negative	Ductal invasivo	Breast, NOS	negative	post (prior bilateral ovariectomy or >12 mo since lmp with no prior hysterectomy)	white	NA	NA	NA	NA	12.91	12.81	15.37	7.763	7.215	4.332	5.207	2.8449	4.5473	6.5419	6.6809	8.6449	0.6681	1.8681	4.1923	10.9869	5.34898	12.0028	3.64217	5.6575
TCGA-A2-A0YT	1	723	female	56	yes	no	tumor free	stage iiib	n2a	t4b	Positive	Negative			Negative	Negative	Ductal invasivo	Breast, NOS	negative	post (prior bilateral ovariectomy or >12 mo since lmp with no prior hysterectomy)	white	hormone therapy	arimidex	723	286	15.3	12.41	13.37	6.857	7.383	2.335	4.705	6.9351	5.6922	5.5828	5.0602	10.6255	0.3445	0	1.6588	13.585	13.9119	12.5968	5.83539	5.5416
TCGA-A2-A1FV	0	461	female	74	no	no	tumor free	stage iib	n0 (i+)	t3	Positive	Positive	1+	Negative	Negative	Negative	Lobular	Breast, NOS	negative	post (prior bilateral ovariectomy or >12 mo since lmp with no prior hysterectomy)	white	chemotherapy	cyclophosphamide	133	70	9.707	13.57	13.83	6.593	8.162	1.903	5.241	6.647	6.0472	10.0828	4.356	7.8816	3.2043	1.3344	0.9358	12.5161	13.9594	12.4518	7.372	3.1559
TCGA-A2-A1FW	0	221	female	62	no	no	tumor free	stage iiia	n2a	t3	Positive	Negative		Negative		Negative	Ductal invasivo	Breast, NOS	negative	post (prior bilateral ovariectomy or >12 mo since lmp with no prior hysterectomy)	white	chemotherapy	adriamycin	154	65	14.08	13.54	12.64	4.278	8.019	1.754	2.665	7.3927	4.9248	6.9279	8.9505	6.5096	3.9016	0	0.6721	15.3675	14.968	11.5361	6.27157	5.3064
TCGA-A2-A1FX	0	935	female	61	no	no	tumor free	stage iiia	n2a	t3	Positive	Positive			Negative	Negative	Ductal invasivo	Breast, NOS	positive	post (prior bilateral ovariectomy or >12 mo since lmp with no prior hysterectomy)	white	chemotherapy	taxotere	155	74	12.62	13.32	13.71	6.969	8.141	4.467	4.618	8.4725	9.4721	5.7497	6.9939	9.745	0.6244	0	2.0873	15.1147	13.7792	12.3027	11.765	5.8815
TCGA-A2-A1FZ	0	410	female	63	no	no	tumor free	stage iia	n0 (i-)	t2	Positive	Positive		Negative		Negative	Ductal invasivo	Breast, NOS	negative	post (prior bilateral ovariectomy or >12 mo since lmp with no prior hysterectomy)	white	hormone therapy	arimidex	NA	NA	14.14	13.24	14.49	6.746	8.618	3.45	5.988	6.6181	6.3951	7.2323	6.388	8.6535	0.4995	1.6176	1.1643	13.0398	14.2608	13.0842	12.8256	5.9108
TCGA-A2-A1G0	0	380	female	49	no	no	NA	stage iib	n1a	t2	Positive	Positive	2+	Equivocal	Negative	Negative	Ductal invasivo	Breast, NOS	negative	pre (<6 months since lmp and no prior bilateral ovariectomy and not on estrogen replacement)	white	chemotherapy	adriamycin	177	72	13.23	13.29	13.98	5.429	8.934	4.788	6.01	7.2153	7.4826	6.5141	4.3267	9.3786	0.729	1.4026	1.4026	13.6684	12.0481	14.2034	12.6829	6.3377
TCGA-A2-A1G1	0	371	female	85	no	no	tumor free	stage iib	n1	t2	Negative	Negative	2+	Equivocal	Positive	Positive	Ductal invasivo	Breast, NOS	negative	post (prior bilateral ovariectomy or >12 mo since lmp with no prior hysterectomy)	white	NA	NA	NA	NA	14.43	13.85	15.33	7.018	8.757	6.32	5.353	6.0296	5.2099	6.7577	8.5847	8.6551	0.3504	0.3504	1.7966	12.8103	7.10169	17.4109	5.75635	5.7854
TCGA-A2-A1G4	0	372	female	71	no	yes	tumor free	stage iiia	n1a	t3	Positive	Positive		Negative		Negative	Ductal invasivo	Breast, NOS	negative	post (prior bilateral ovariectomy or >12 mo since lmp with no prior hysterectomy)	white	chemotherapy	cytoxan	185	80	13.06	13.02	12.89	5.646	6.631	2.501	8.685	4.8	5.3386	4.5697	4.031	6.3006	0	1.5452	1.5452	15.8543	15.5221	11.8509	11.9652	5.5219
TCGA-A2-A1G6	0	132	female	50	no	no	tumor free	stage iiia	n2a	t2	Negative	Negative	1+	Negative		Negative	Ductal invasivo	Breast, NOS	negative	pre (<6 months since lmp and no prior bilateral ovariectomy and not on estrogen replacement)	white	chemotherapy	adriamycin	119	69	13.96	13.79	14.73	6.851	10.61	4.825	6.498	8.8286	7.2646	7.9782	5.3933	10.123	0.7373	0	2.3227	11.4356	12.5305	12.4623	12.5703	5.6828
TCGA-A2-A259	0	1286	female	70	no	no	tumor free	stage i	n0 (i-)	t1c	Positive	Positive		Negative	Negative	Negative	Ductal invasivo	Breast, NOS	close	post (prior bilateral ovariectomy or >12 mo since lmp with no prior hysterectomy)	black or african american	hormone therapy	arimidex	NA	96	13.44	13.72	13.99	7.061	8.28	4.728	8.883	9.0297	7.0574	6.0446	7.2845	9.7466	0	0.6979	0.6979	13.3689	14.3293	11.8109	12.8845	6.098
TCGA-A2-A25A	0	2968	female	44	no	yes	tumor free	stage iia	n0 (i-)	t2	Positive	Positive	2+	Equivocal	Negative	Negative	Lobular	Breast, NOS	negative	pre (<6 months since lmp and no prior bilateral ovariectomy and not on estrogen replacement)	white	chemotherapy	adriamycin	NA	NA	11.41	13.55	15.13	8.052	9.41	5.279	9.006	9.0682	7.5251	7.4165	6.1584	10.0095	0.9304	0.7479	1.6031	12.7807	11.6847	11.5507	12.8268	6.1856
TCGA-A2-A25B	0	258	female	39	no	no	tumor free	stage iib	n1	t2	Positive	Positive	2+	Equivocal	Negative	Negative	Ductal invasivo	Breast, NOS	close	pre (<6 months since lmp and no prior bilateral ovariectomy and not on estrogen replacement)	black or african american	chemotherapy	taxotere	148	64	14.56	13.42	14.44	6.269	8.079	3.983	5.176	5.076	4.3912	5.9618	7.4568	7.1357	0.7563	1.024	0.7563	13.0294	11.751	11.5112	8.46685	4.6307
TCGA-A2-A25C	0	285	female	50	no	no	tumor free	stage iib	n1a	t2	Positive	Positive	1+	Negative		Negative	Ductal invasivo	Breast, NOS	negative	pre (<6 months since lmp and no prior bilateral ovariectomy and not on estrogen replacement)	white	chemotherapy	cytoxan	193	108	14.51	13.18	13.41	5.723	9.162	5.063	4.442	6.3291	6.5111	6.2435	4.7084	8.9646	5.7531	1.347	1.9513	12.7639	11.8356	12.8938	10.2566	5.1549
TCGA-A2-A25D	0	243	female	90	no	no	tumor free	stage iiic	n3a	t2	Positive	Negative	1+	Negative	Negative	Negative	Lobular	Breast, NOS	positive	post (prior bilateral ovariectomy or >12 mo since lmp with no prior hysterectomy)	white	hormone therapy	tamoxifen	NA	113	7.786	12.83	14.14	7.746	7.62	2.747	6.174	8.7178	9.0528	9.8836	6.5708	7.7879	1.538	0.4655	1.7158	11.3739	11.1875	13.2297	4.59867	6.2043
TCGA-A2-A25E	0	2511	female	34	no	no	tumor free	stage iiia	n2a	t2	Positive	Positive	2+	Equivocal	Equivocal		Ductal invasivo	Breast, NOS	negative	pre (<6 months since lmp and no prior bilateral ovariectomy and not on estrogen replacement)	black or african american	immunotherapy	herceptin	601	250	14.86	13.04	13.46	6.466	8.469	3.095	4.76	5.947	6.1713	6.2389	6.5655	7.4181	6.9278	1.175	0.7039	13.0646	13.0725	12.8192	11.4192	6.0601
TCGA-A2-A25F	0	114	female	66	no	no	tumor free	stage iia	n0 (i-)	t2	Negative	Positive		Negative		Negative	Ductal invasivo	Breast, NOS	negative	post (prior bilateral ovariectomy or >12 mo since lmp with no prior hysterectomy)	white	chemotherapy	taxotere	212	64	11.44	13.17	15.3	7.978	9.056	4.5	6.77	7.945	5.9186	7.1273	6.8626	9.959	0.3306	1.0216	1.6137	10.7605	7.15627	9.99334	6.10289	6.7463
TCGA-A2-A3KC	0	363	female	55	no	no	tumor free	stage iib	n1a	t2	Positive	Positive	2+	Equivocal	Negative	Negative	Lobular	Breast, NOS	negative	pre (<6 months since lmp and no prior bilateral ovariectomy and not on estrogen replacement)	black or african american	chemotherapy	cytoxan	182	77	10.58	13.39	14.47	6.191	9.144	2.49	5.337	8.5973	8.9078	7.2334	6.6999	9.4564	3.304	0.4384	1.6463	14.4366	13.2288	13.8548	11.4106	6.1701
TCGA-A2-A3KD	0	804	female	47	no	no	tumor free	stage iiia	n1mi	t3	Positive	Positive	1+	Negative	Negative	Negative	C	Breast, NOS	positive	pre (<6 months since lmp and no prior bilateral ovariectomy and not on estrogen replacement)	white	chemotherapy	cytoxan	190	127	13.74	12.97	14.55	6.125	8.472	3.307	7.937	7.0578	5.3053	6.0363	6.6822	9.2641	0	0	0.6717	14.0455	13.8059	13.1265	11.5362	5.7247
TCGA-A2-A3XS	1	1032	female	62	no	no	with tumor	stage iiia	n2a	t1	Negative	Negative			Negative	Negative	Ductal invasivo	Breast, NOS	positive	post (prior bilateral ovariectomy or >12 mo since lmp with no prior hysterectomy)	black or african american	chemotherapy	cytoxan	154	112	12.66	13.23	13.98	7.543	8.048	3.395	4.769	5.9557	4.8696	6.276	5.0231	11.251	1.5704	2.4844	3.2534	8.8912	4.69771	12.6739	4.56393	6.7813
TCGA-A2-A3XT	0	2238	female	45	no	no	tumor free	stage iib	n1a	t2	Negative	Negative		Negative	Negative	Negative	Ductal invasivo	Breast, NOS	negative	pre (<6 months since lmp and no prior bilateral ovariectomy and not on estrogen replacement)	black or african american	chemotherapy	cyclophosphamide	83	35	11.29	12.67	14.23	8.37	9.137	3.625	8.588	4.9873	5.2698	6.3806	4.7361	8.4411	0.3766	1.7596	4.0769	8.8633	9.97458	10.3956	4.21699	5.0665
TCGA-A2-A3XU	1	912	female	35	no	no	with tumor	stage iib	n1mi	t2	Negative	Negative			Negative	Negative	Ductal invasivo	Breast, NOS	negative	post (prior bilateral ovariectomy or >12 mo since lmp with no prior hysterectomy)	black or african american	chemotherapy	adriamycin	155	NA	12.32	12.18	14.88	7.827	10.11	0.8428	5.374	1.7573	3.7757	3.8169	2.8774	6.9194	2.3125	0.4821	3.6445	11.2674	7.51032	11.6551	3.54998	8.0228
TCGA-A2-A3XV	0	428	female	46	no	no	tumor free	stage iia	n0	t2	Positive	Negative	2+	Equivocal	Positive	Positive	Ductal invasivo	Breast, NOS	negative	pre (<6 months since lmp and no prior bilateral ovariectomy and not on estrogen replacement)	black or african american	chemotherapy	carboplatin	175	62	13.36	11.74	13.57	6.547	7.256	2.623	0	4.1517	4.6975	6.429	5.2475	8.2895	0	1.8402	1.4438	11.5936	2.28422	15.2271	3.55492	7.185
TCGA-A2-A3XW	0	1209	female	42	no	no	tumor free	stage iib	n1a	t2	Positive	Negative		Negative	Negative	Negative	Ductal invasivo	Breast, NOS	negative	pre (<6 months since lmp and no prior bilateral ovariectomy and not on estrogen replacement)	black or african american	chemotherapy	adriamyicin	139	69	13.47	11.88	15.21	6.616	8.32	1.273	4.382	6.0254	6.2769	8.2925	4.4533	6.2037	2.8123	0	3.4492	13.3072	10.6546	13.2875	7.92287	6.9944
TCGA-A2-A3XX	0	1168	female	49	no	no	tumor free	stage iia	n0	t2	Negative	Negative	1+	Negative	Negative	Negative	Ductal invasivo	Breast, NOS	negative	post (prior bilateral ovariectomy or >12 mo since lmp with no prior hysterectomy)	black or african american	chemotherapy	cyclophosphamide	129	80	14.33	12.32	14.3	7.973	8.15	5.337	3.206	5.1122	3.6614	6.4434	6.0912	9.5372	1.9037	1.0202	4.2534	8.9574	5.38491	12.8558	5.1955	5.4655
TCGA-A2-A3XY	0	786	female	49	no	no	tumor free	stage iib	n1a	t2	Negative	Negative		Negative	Negative	Negative	Ductal invasivo	Breast, NOS	negative	post (prior bilateral ovariectomy or >12 mo since lmp with no prior hysterectomy)	black or african american	chemotherapy	adriamycin	149	86	12.75	13.66	15.57	8.758	10.04	5.386	4.024	6.2485	5.0381	9.2488	6.0218	8.6068	0.8398	2.1449	3.8241	12.1267	5.84808	12.0235	6.49104	5.9189
TCGA-A2-A3XZ	0	973	female	46	no	no	tumor free	stage i	n0	t1c	Negative	Negative	3+	Positive		Positive	Ductal invasivo	Breast, NOS	negative	pre (<6 months since lmp and no prior bilateral ovariectomy and not on estrogen replacement)	black or african american	chemotherapy	carboplatin	202	97	13.44	12.69	13.93	5.897	7.746	3.919	6.393	7.0699	3.6686	11.1481	4.9532	7.7177	5.793	1.25	1.3113	11.8363	6.3511	17.6384	6.26968	5.0762
TCGA-A2-A3Y0	0	859	female	57	no	no	tumor free	stage iib	n1a	t2	Positive	Negative	1+	Negative		Negative	Ductal invasivo	Breast, NOS	close	post (prior bilateral ovariectomy or >12 mo since lmp with no prior hysterectomy)	black or african american	chemotherapy	adriamycin	137	74	13.34	12.03	13.36	8.573	7.66	3.887	5.162	4.7161	2.981	6.7155	3.9183	7.3483	3.4827	3.0963	5.8935	10.4136	9.21991	11.2211	3.03981	8.1281
TCGA-A2-A4RW	0	222	female	49	no	no	tumor free	stage iiic	n3a	t2	Positive	Positive	1+	Negative		Negative	Lobular	Breast, NOS	negative	pre (<6 months since lmp and no prior bilateral ovariectomy and not on estrogen replacement)	white	NA	NA	NA	NA	9.058	13.03	14.4	6.691	9.086	5.418	6.567	6.8805	6.9738	8.9027	7.7338	8.7758	7.4187	0.6828	1.4936	11.9066	12.2474	13.3739	11.6632	5.536
TCGA-A2-A4RX	0	274	female	67	no	no	NA	stage iia	n0	t2	Positive	Positive	1+	Negative		Negative	Metaplásico	Breast, NOS	negative	post (prior bilateral ovariectomy or >12 mo since lmp with no prior hysterectomy)	black or african american	NA	NA	NA	NA	12.77	13.89	15.86	8.292	10.29	5.369	7.663	5.8508	5.7698	8.1779	9.1707	10.1969	4.011	1.1765	6.1643	11.6576	7.40831	12.4508	8.21514	6.5682
TCGA-A2-A4RY	0	268	female	46	no	no	tumor free	stage iiic	n3a	t3	Positive	Positive	1+	Negative		Negative	Lobular	Breast, NOS	negative	pre (<6 months since lmp and no prior bilateral ovariectomy and not on estrogen replacement)	white	chemotherapy	taxotere	164	58	12.42	13.33	14.35	6.317	9.916	9.205	7.453	8.7051	7.9168	7.5047	4.932	9.1989	7.1522	0.5773	3.3383	12.049	10.7428	13.3206	11.709	6.4203
TCGA-A2-A4S0	0	271	female	77	no	no	NA	stage iia	n0	t2	Positive	Positive	1+	Negative		Negative	Adenocarcinoma mucinoso	Breast, NOS	negative	post (prior bilateral ovariectomy or >12 mo since lmp with no prior hysterectomy)	white	NA	NA	NA	NA	13.26	12.58	12.44	4.76	6.127	1.359	4.145	6.1265	7.4998	4.416	8.3786	5.1485	0	1.8514	0.6057	13.8834	14.7799	11.8914	14.179	4.5823
TCGA-A2-A4S1	0	365	female	66	no	no	tumor free	stage iia	n0	t2	Positive	Negative		Negative		Negative	Metaplásico	Breast, NOS	negative	post (prior bilateral ovariectomy or >12 mo since lmp with no prior hysterectomy)	white	NA	NA	NA	NA	3.249	13.1	16.46	10.72	11.71	3.249	5.837	6.0556	7.5495	9.908	10.6008	4.8363	3.114	0	3.4867	11.9475	6.65176	7.28405	2.39347	7.0354
TCGA-A2-A4S2	0	205	female	62	no	no	tumor free	stage iiia	n2	t3	Positive	Positive	1+	Negative		Negative	Lobular infiltrante misto	Breast, NOS	negative	post (prior bilateral ovariectomy or >12 mo since lmp with no prior hysterectomy)	white	chemotherapy	adriamycin	96	47	13.06	13	13.75	6.533	8.185	3.787	5.897	6.5632	5.188	7.6716	6.0336	7.3532	7.4334	1.9835	1.3088	12.4526	12.4927	12.8844	12.2591	7.885
TCGA-A2-A4S3	0	104	female	59	no	no	tumor free	stage iib	n1a	t2	Positive	Positive		Negative		Negative	Ductal invasivo	Breast, NOS	negative	post (prior bilateral ovariectomy or >12 mo since lmp with no prior hysterectomy)	black or african american	NA	NA	NA	NA	13.16	12.14	13.37	6.832	6.993	4.006	3.488	5.009	4.0531	7.234	4.4223	6.8056	0.621	0	2.2526	11.4991	13.5761	12.2694	10.7944	4.6557
TCGA-A7-A0CD	0	171	female	66	no	yes	tumor free	stage i	n0	t1	Positive	Positive	2+	Equivocal	Negative	Negative	Ductal invasivo	Breast, NOS	negative	indeterminate (neither pre or postmenopausal)	white	hormone therapy	arimidex	NA	112	13.79	13.8	13.09	5.792	7.772	1.457	4.011	5.3105	7.1115	5.3827	5.1893	8.8601	0.3684	1.4569	0.3684	13.2294	14.4605	13.8861	13.4894	4.8829
TCGA-A7-A0CE	0	254	female	57	no	no	tumor free	stage iia	n0 (i-)	t2	Negative	Negative	2+	Equivocal	Negative	Negative	Ductal invasivo	Breast, NOS	negative	indeterminate (neither pre or postmenopausal)	white	chemotherapy	adriamycin	105	63	13.41	12.99	13.94	7.306	8.625	2.684	8.901	5.2461	5.0969	5.3577	4.7053	10.5988	3.2442	3.1371	4.5837	9.8812	9.6712	12.876	7.07222	5.3696
TCGA-A7-A0CG	0	167	female	78	no	no	tumor free	stage iia	n0 (i-)	t2	Positive	Negative	1+	Negative		Negative	Ductal e lobular infiltrante	Breast, NOS	close	post (prior bilateral ovariectomy or >12 mo since lmp with no prior hysterectomy)	white	NA	NA	NA	NA	12.64	13.67	14.65	6.048	9.245	3.08	6.277	8.2497	7.0194	6.7568	5.9775	9.7528	1.3617	0.8358	1.3617	12.1991	14.3997	12.5565	8.79726	5.8059
TCGA-A7-A0CJ	0	189	female	57	no	no	tumor free	stage iia	n0 (i-)	t2	Positive	Positive	1+	Negative		Negative	Ductal invasivo	Breast, NOS	positive	post (prior bilateral ovariectomy or >12 mo since lmp with no prior hysterectomy)	white	chemotherapy	cytoxan	124	61	13.33	12.33	12.93	5.73	7.048	1.53	6.62	4.0747	3.275	4.8731	6.1071	4.8952	9.8811	0	0.4619	13.3742	14.3746	11.8051	13.6988	3.5319
TCGA-A7-A0D9	0	160	female	37	no	no	tumor free	stage iia	n0 (i-)	t2	Positive	Negative	1+	Negative		Negative	Ductal invasivo	Breast, NOS	negative	pre (<6 months since lmp and no prior bilateral ovariectomy and not on estrogen replacement)	white	chemotherapy	cytoxan	125	62	15.21	12.85	13.78	6.722	8.333	6.623	4.613	5.3552	6.5233	6.6231	6.8716	7.8295	5.2654	0	1.1603	14.3419	13.0765	12.3697	7.77337	6.2069
TCGA-A7-A0DA	0	373	female	62	no	no	tumor free	stage iia	n0 (i-)	t2	Negative	Negative	1+	Negative		Negative	Ductal invasivo	Breast, NOS	negative	post (prior bilateral ovariectomy or >12 mo since lmp with no prior hysterectomy)	white	chemotherapy	adriamycin	107	65	13.07	14.7	15.37	7.05	9.205	3.327	4.57	2.4197	4.3032	6.6782	7.4896	11.3444	0	2.3266	6.0386	13.6421	5.18884	12.2983	5.27865	5.1486
TCGA-A7-A0DB	0	141	female	56	no	no	tumor free	stage iia	n0 (i-)	t2	Positive	Positive	1+	Negative		Negative	Ductal invasivo	Breast, NOS	close	post (prior bilateral ovariectomy or >12 mo since lmp with no prior hysterectomy)	white	hormone therapy	arimidex	NA	141	13.29	14.07	14.76	5.457	8.591	2.383	6.382	5.9525	7.7572	6.7121	5.494	7.882	0.468	0.8208	0	12.5147	14.5024	13.0373	12.9394	6.4779
TCGA-A7-A13D	0	267	female	46	no	no	tumor free	stage iia	n0 (i-)	t2	Negative	Positive	2+	Equivocal	Negative	Negative	Ductal invasivo	Breast, NOS	close	post (prior bilateral ovariectomy or >12 mo since lmp with no prior hysterectomy)	black or african american	chemotherapy	taxotere	155	71	13.28	13.18	15.53	8.599	8.081	3.531	8.321	1.9424	2.9829	5.3651	8.072	9.2544	2.0874	1.1496	3.9373	11.2564	5.65987	13.3658	6.83007	8.8094
TCGA-A7-A13E	0	287	female	62	no	no	tumor free	stage iib	n1	t2	Positive	Negative	2+	Equivocal	Negative	Negative	Ductal invasivo	Breast, NOS	negative	post (prior bilateral ovariectomy or >12 mo since lmp with no prior hysterectomy)	white	hormone therapy	arimidex	NA	211	12.17	13.34	14.89	6.84	7.837	0	6.939	2.9695	3.5454	5.3013	8.8322	9.0247	1.6486	3.956	3.3387	13.7596	7.61897	13.0552	4.10662	6.5027
TCGA-A7-A13F	0	196	female	44	no	no	tumor free	stage iiia	n1a	t3	Positive	Positive	2+	Equivocal	Negative	Negative	Ductal invasivo	Breast, NOS	negative	pre (<6 months since lmp and no prior bilateral ovariectomy and not on estrogen replacement)	white	chemotherapy	doxorubicin	91	49	14.77	13.1	13.67	5.536	8.15	2.206	5.849	5.8284	5.1015	6.1309	5.6204	7.0911	1.5888	1.5888	1.5888	12.0918	12.7162	13.4665	12.1209	4.8232
TCGA-A7-A13G	0	208	female	79	no	yes	tumor free	stage iia	n0	t2	Positive	Positive	1+	Negative		Negative	Ductal invasivo	Breast, NOS	negative	post (prior bilateral ovariectomy or >12 mo since lmp with no prior hysterectomy)	white	hormone therapy	arimidex	NA	33	13.2	14.02	12.7	5.733	7.935	2.612	4.144	4.4408	5.4163	4.4228	5.0685	7.3763	0.6211	0.8538	0.6211	13.6926	15.411	13.0341	11.364	4.0767
TCGA-A7-A13H	0	551	female	61	no	no	tumor free	stage iib	n1a	t2	Positive	Positive	2+	Equivocal	Negative	Negative	Lobular	Breast, NOS	negative	post (prior bilateral ovariectomy or >12 mo since lmp with no prior hysterectomy)	white	hormone therapy	anastrozole	NA	78	10.03	12.99	14.85	6.027	8.896	3.638	7.106	6.3428	6.5653	7.0001	5.5593	9.1199	2.1604	0	1.7779	13.2207	13.4238	13.5811	10.9144	6.1089
TCGA-A7-A26E	0	421	female	71	no	yes	tumor free	stage iiia	n1a	t3	Positive	Positive	1+	Negative		Negative	Lobular	Breast, NOS	negative	post (prior bilateral ovariectomy or >12 mo since lmp with no prior hysterectomy)	white	chemotherapy	cytoxan	164	101	12.52	14.44	13.73	5.577	9.032	2.933	5.485	6.412	6.4029	7.3434	6.0625	8.064	0.3397	1.044	1.6433	12.0913	14.5698	13.0021	10.7465	5.873
TCGA-A7-A26F	0	257	female	55	no	yes	NA	stage ia	n0	t1	Negative	Negative	2+	Equivocal	Negative	Negative	Metaplásico	Breast, NOS	close	post (prior bilateral ovariectomy or >12 mo since lmp with no prior hysterectomy)	white	chemotherapy	taxotere	140	77	13.68	13.15	13.88	8.324	10.22	6.312	4.345	6.3718	5.8991	7.4144	7.5287	11.3313	4.8293	1.8575	1.1326	11.7651	6.82152	11.9368	4.82934	6.8367
TCGA-A7-A26G	0	210	female	50	no	no	NA	stage iia	n0 (i+)	t2	Negative	Negative		Negative		Negative	Metaplásico	Breast, NOS	negative	pre (<6 months since lmp and no prior bilateral ovariectomy and not on estrogen replacement)	black or african american	chemotherapy	taxotere	152	89	12.06	14.34	15.15	8.983	9.61	5.423	12.42	6.8477	6.6883	7.5206	8.4706	11.7502	0.865	0.3491	2.2729	12.2827	6.60143	10.0022	7.53131	9.5104
TCGA-A7-A26H	0	65	female	72	no	yes	NA	stage iia	n1a	t1	Positive	Negative	2+	Equivocal	Positive	Positive	Ductal invasivo	Breast, NOS	negative	post (prior bilateral ovariectomy or >12 mo since lmp with no prior hysterectomy)	white	hormone therapy	anastrozole	296	44	13.59	13.61	14.31	5.661	9.129	4.288	5.18	5.6687	6.1755	6.9294	6.9107	10.3688	2.8612	0.8345	2.2189	13.7338	14.277	13.472	13.4376	6.039
TCGA-A7-A26I	0	122	female	65	no	yes	NA	stage iia	n0	t2	Negative	Negative	2+	Equivocal	Negative	Negative	Ductal invasivo	Breast, NOS	close	post (prior bilateral ovariectomy or >12 mo since lmp with no prior hysterectomy)	white	chemotherapy	taxotere	164	60	13.1	13.6	14.52	7.376	8.753	4.137	8.02	4.2253	5.7356	6.4342	7.9365	7.2704	0	1.4113	3.7493	10.4417	6.83815	12.3783	5.46446	8.3994
TCGA-A7-A26J	0	68	female	49	no	no	with tumor	stage iia	n0	t2	Positive	Positive	1+	Negative		Negative	Ductal invasivo	Breast, NOS	negative	pre (<6 months since lmp and no prior bilateral ovariectomy and not on estrogen replacement)	white	hormone therapy	tamoxifen	NA	92	13.17	13.46	13.55	6.123	8.805	4.837	4.906	6.0873	6.3832	6.5912	7.1499	7.9342	3.2818	0.6442	1.9316	14.2316	12.8601	13.0795	12.0509	5.2749
TCGA-A7-A2KD	0	182	female	53	no	yes	NA	stage iiia	n2a	t2	Positive	Positive	3+	Positive		Positive	Ductal invasivo	Breast, NOS	negative	post (prior bilateral ovariectomy or >12 mo since lmp with no prior hysterectomy)	black or african american	chemotherapy	cytoxan	97	57	13.23	12.85	13.71	6.549	8.843	5.758	6.424	6.2275	5.5016	6.9073	7.1571	8.0851	0.3413	0.6171	1.3793	13.3542	13.3151	16.8704	12.0076	5.8806
TCGA-A7-A3IY	0	151	female	71	no	no	tumor free	stage i	n0	t1c	Positive	Positive		Negative		Negative	Adenocarcinoma mucinoso	Breast, NOS	close	post (prior bilateral ovariectomy or >12 mo since lmp with no prior hysterectomy)	white	hormone therapy	anastrozole	NA	151	12.98	12.9	15.2	7.165	8.181	4.82	9.136	5.0039	7.7372	7.2336	8.3262	8.5137	1.0341	0.4322	1.0341	13.1753	13.7345	11.0663	12.6246	7.0894
TCGA-A7-A3IZ	0	148	female	62	no	no	tumor free	stage iia	n0 (i+)	t2	Positive	Negative	2+	Equivocal	Negative	Negative	Lobular	Breast, NOS	positive	post (prior bilateral ovariectomy or >12 mo since lmp with no prior hysterectomy)	white	chemotherapy	taxotere	134	73	8.886	13.68	12.82	5.331	6.854	2.756	5.269	6.8247	8.2916	5.1227	5.8711	5.3015	0	1.0109	1.2349	17.2952	15.5552	13.3154	5.03609	4.39
TCGA-A7-A3J0	0	76	female	62	no	no	tumor free	stage iia	n0	t2	Positive	Positive	1+	Negative		Negative	Adenocarcinoma mucinoso	Breast, NOS	negative	post (prior bilateral ovariectomy or >12 mo since lmp with no prior hysterectomy)	white	hormone therapy	anastrazole	NA	72	13.79	12.67	13.36	5.84	7.163	3.251	4.348	5.3583	4.6145	3.798	8.3376	9.5592	0	0.6007	2.3075	13.2047	14.5764	11.2584	15.0567	5.1432
TCGA-A7-A3J1	0	75	female	63	no	yes	tumor free	stage ia	n0	t1c	Positive	Positive		Negative		Negative	Lobular	Breast, NOS	negative	post (prior bilateral ovariectomy or >12 mo since lmp with no prior hysterectomy)	white	hormone therapy	anastrazole	175	137	8.795	13.2	14.16	6.324	8.43	3.257	4.606	7.4344	6.7286	7.3289	2.7455	8.0915	1.4935	1.6206	1.8815	11.7773	13.4639	13.5555	6.89505	7.0414
TCGA-A7-A3RF	0	54	female	79	no	no	tumor free	stage iia	n0	t2	Positive	Positive		Negative		Negative	Adenocarcinoma mucinoso	Breast, NOS	positive	post (prior bilateral ovariectomy or >12 mo since lmp with no prior hysterectomy)	white	hormone therapy	anastrozole	NA	137	13.25	12.27	13.4	6.165	7.106	3.249	6.687	4.6526	5.9516	6.3205	5.8617	7.3513	1.4334	1.2392	1.0147	12.7373	14.2711	9.50766	5.73837	2.7619
TCGA-A7-A425	0	293	female	70	no	no	NA	stage iiic	n3a	t3	Positive	Positive	3+	Indeterminate	Negative	Negative	Lobular	Breast, NOS	negative	post (prior bilateral ovariectomy or >12 mo since lmp with no prior hysterectomy)	white	chemotherapy	adriamycin	197	127	10.68	13.04	14.58	7.113	8.297	1.284	5.413	6.1122	4.4937	6.9675	4.8212	8.6012	1.9525	1.8122	2.5974	12.7514	13.1807	12.6797	11.296	6.1122
TCGA-A7-A426	0	229	female	50	no	yes	NA	stage iiic	n3a	t3	Positive	Positive		Negative		Negative	Lobular	Breast, NOS	negative	pre (<6 months since lmp and no prior bilateral ovariectomy and not on estrogen replacement)	white	chemotherapy	adriamycin	97	55	11.18	13.03	15	6.372	9.967	3.528	6.125	7.5172	5.8611	8.2084	4.9126	8.9458	1.5564	0.8733	2.9365	12.4838	12.3437	12.4337	12.406	5.3746
TCGA-A7-A4SA	0	241	female	40	no	no	tumor free	stage iib	n1a	t2	Positive	Negative	1+	Negative		Negative	Lobular	Breast, NOS	negative	pre (<6 months since lmp and no prior bilateral ovariectomy and not on estrogen replacement)	white	chemotherapy	doxorubicin	115	73	10.18	13.27	14.33	6.397	9.078	3.589	4.42	6.9672	6.2692	6.6241	3.6536	8.5853	3.5889	1.4087	2.1077	12.2208	12.6627	13.5114	7.49855	5.8116
TCGA-A7-A4SB	0	200	female	56	no	no	tumor free	stage iiia	n1mi	t3	Positive	Positive		Negative		Negative	Lobular	Breast, NOS	positive	post (prior bilateral ovariectomy or >12 mo since lmp with no prior hysterectomy)	white	chemotherapy	docetaxel	124	61	10.8	12.56	13.8	6.053	8.25	3.175	6.704	6.1496	5.6034	6.0531	3.5729	8.4814	0.6542	0.6542	1.7202	16.6534	12.5538	13.7469	9.13902	3.2638
TCGA-A7-A4SC	0	215	female	62	no	no	tumor free	stage iib	n0	t3	Positive	Negative	3+	Equivocal	Negative	Negative	Lobular	Breast, NOS	negative	post (prior bilateral ovariectomy or >12 mo since lmp with no prior hysterectomy)	white	hormone therapy	tamoxifen	139	61	9.746	13.22	14.05	6.825	9.186	2.985	3.833	7.0105	5.6925	6.4019	2.9847	8.0714	7.6755	1.4483	1.9566	14.4241	14.0246	14.3807	6.80281	6.047
TCGA-A7-A4SD	0	168	female	52	no	no	tumor free	stage iia	n0	t2	Negative	Negative	2+	Equivocal	Negative	Negative	Ductal invasivo	Breast, NOS	negative	post (prior bilateral ovariectomy or >12 mo since lmp with no prior hysterectomy)	black or african american	chemotherapy	taxotere	134	64	13.64	13.37	13.67	7.452	8.372	2.316	5.297	4.5167	2.9007	6.6724	7.8755	9.9121	0.5826	0.9964	3.1723	12.1606	5.89982	12.3253	3.45289	7.4149
TCGA-A7-A4SE	0	371	female	54	no	no	tumor free	stage iia	n0	t2	Negative	Negative	1+	Negative		Negative	Ductal invasivo	Breast, NOS	negative	post (prior bilateral ovariectomy or >12 mo since lmp with no prior hysterectomy)	black or african american	chemotherapy	adriamycin	91	49	11.87	12.96	14.87	8.124	9.637	3.67	4.123	5.565	4.6467	8.0108	9.4696	8.4811	7.6085	3.5309	1.9756	13.0668	6.54058	11.7209	5.92672	5.3944
TCGA-A7-A4SF	0	369	female	54	no	no	tumor free	stage iia	n0	t2	Positive	Negative	3+	Positive		Positive	Ductal invasivo	Breast, NOS	positive	post (prior bilateral ovariectomy or >12 mo since lmp with no prior hysterectomy)	black or african american	chemotherapy	carboplatin	202	89	14.75	11.98	12.65	5.493	6.924	3.535	1.921	4.3188	3.044	4.6098	3.7296	5.4019	9.154	0	1.4182	13.0689	13.2578	15.1291	5.00997	3.227
TCGA-A7-A56D	0	177	female	84	no	no	tumor free	stage iia	n0	t2	Positive	Positive		Negative		Negative	Ductal invasivo	Breast, NOS	negative	post (prior bilateral ovariectomy or >12 mo since lmp with no prior hysterectomy)	black or african american	hormone therapy	arimidex	NA	157	12.48	11.83	15.22	7.502	7.915	4.198	2.504	2.5041	3.9087	8.3313	6.8886	4.2808	4.8598	0	0	13.2412	12.4887	12.6818	8.35507	4.6457
TCGA-A7-A5ZV	0	210	female	62	no	no	tumor free	stage iia	n0	t2	Negative	Negative	2+	Equivocal	Negative	Negative	Carcinoma	Breast, NOS	negative	post (prior bilateral ovariectomy or >12 mo since lmp with no prior hysterectomy)	black or african american	chemotherapy	doxorubicin	137	95	12.35	12.37	15.47	6.567	13.12	0	3.557	0	2.9947	2.7449	8.5625	6.0295	3.9612	1.181	3.2734	12.8167	4.32275	13.0803	3.10511	6.1045
TCGA-A7-A5ZW	0	134	female	47	no	no	tumor free	stage iia	n1a	t1c	Positive	Positive	1+	Negative		Negative	Ductal invasivo	Breast, NOS	negative	peri (6-12 months since last menstrual period)	black or african american	chemotherapy	cyclophosphamide	176	71	12.59	13.75	15.14	6.758	10.59	5.127	7.389	7.6325	7.209	8.2703	7.222	9.4914	3.1764	1.2265	2.045	12.2751	12.5981	13.0918	12.7782	6.0393
TCGA-A7-A5ZX	0	132	female	48	no	yes	tumor free	stage iiic	n3a	t2	Positive	Positive		Negative		Negative	Lobular	Breast, NOS	NA	pre (<6 months since lmp and no prior bilateral ovariectomy and not on estrogen replacement)	white	chemotherapy	doxorubicin	118	76	11.91	13.84	14.56	5.611	11.06	7.723	7.224	7.8869	6.5963	7.8439	5.8344	8.3923	1.1555	1.3988	2.6599	11.6327	11.9094	13.7524	11.2166	4.9095
TCGA-A7-A6VV	0	181	female	51	no	no	tumor free	stage iia	n0	t2	Negative	Negative		Negative		Negative	Ductal invasivo	Breast, NOS	negative	peri (6-12 months since last menstrual period)	black or african american	chemotherapy	cyclophosphamide	266	160	11.83	13.32	16.28	7.898	9.396	4.325	5.889	4.4537	4.5717	6.8904	8.3417	12.7074	2.949	1.3183	4.0135	11.5481	5.35611	12.3203	5.47122	7.8911
TCGA-A7-A6VW	0	176	female	48	no	no	tumor free	stage iia	n0	t2	Negative	Negative		Negative		Negative	Ductal invasivo	Breast, NOS	close	post (prior bilateral ovariectomy or >12 mo since lmp with no prior hysterectomy)	black or african american	chemotherapy	taxol	257	148	11.34	11.96	14.1	7.644	8.221	3.98	3.355	2.4899	2.8079	7.1667	6.3541	9.4184	5.6017	1.7263	4.6445	11.0801	8.11919	11.8317	2.98663	6.0162
TCGA-A7-A6VX	0	169	female	68	no	no	tumor free	stage iia	n0	t2	Positive	Positive	1+	Negative		Negative	Ductal invasivo	Breast, NOS	negative	post (prior bilateral ovariectomy or >12 mo since lmp with no prior hysterectomy)	black or african american	chemotherapy	docetaxel	142	79	13.61	12.93	13.99	6.068	9.06	2.717	4.718	5.1598	5.3839	6.7176	7.038	7.2285	5.9014	0.515	2.9753	9.329	13.7199	12.5764	5.79398	8.023
TCGA-A7-A6VY	0	125	female	48	no	no	tumor free	stage iib	n1	t2	Negative	Negative		Negative		Negative	Ductal invasivo	Breast, NOS	negative	post (prior bilateral ovariectomy or >12 mo since lmp with no prior hysterectomy)	black or african american	chemotherapy	cyclophosphamide	111	68	12.25	12.8	14.9	8.009	9.411	2.365	6.907	3.7864	4.6758	6.1401	6.2024	8.2884	6.3443	1.2531	5.2308	12.1888	5.79837	10.6644	3.74979	7.7513
TCGA-A8-A06N	0	0	female	66	no	no	tumor free	stage iiib	n0	t4b	Positive	Negative	0	Negative	Negative	Negative	Ductal invasivo	Breast, NOS	negative	post (prior bilateral ovariectomy or >12 mo since lmp with no prior hysterectomy)	NA	NA	NA	NA	NA	14.17	13.2	11.1	3.839	4.858	0	4.39	3.2111	5.1182	3.9285	1.9083	1.9864	0	1.3819	0	13.5783	15.3802	13.4266	3.76771	4.8347
TCGA-A8-A06O	0	396	female	60	no	no	tumor free	stage i	n0	t1c	Positive	Positive	1+	Negative	Negative	Negative	Ductal invasivo	Breast, NOS	negative	post (prior bilateral ovariectomy or >12 mo since lmp with no prior hysterectomy)	NA	hormone therapy	letrozole	NA	62	13.44	13.19	13.6	6.094	7.588	2.245	3.834	4.6901	5.6716	6.691	3.9333	11.2031	1.2386	2.2447	1.6039	14.1066	14.4893	13.0485	12.5831	5.2881
TCGA-A8-A06P	0	396	female	63	no	no	tumor free	stage iiia	n2a	t1c	Positive	Positive		Negative	Negative	Negative	Ductal invasivo	Breast, NOS	negative	post (prior bilateral ovariectomy or >12 mo since lmp with no prior hysterectomy)	NA	chemotherapy	NA	NA	NA	13.58	13.4	14.89	6.479	8.684	4.286	8.976	4.2612	4.7954	6.7646	6.2915	9.9519	0	0	1.5767	13.4853	12.6429	12.7156	13.4705	6.8825
TCGA-A8-A06Q	0	31	female	63	no	no	tumor free	stage iiia	n2	t3	Positive	Positive	1+	Negative	Negative	Negative	Ductal invasivo	Breast, NOS	negative	post (prior bilateral ovariectomy or >12 mo since lmp with no prior hysterectomy)	NA	NA	NA	NA	NA	13.56	12.66	11.54	5.031	4.904	6.694	5.055	4.4914	4.0624	2.9285	4.1092	8.7183	9.0657	1.2496	2.1961	12.6963	13.2323	12.5888	12.122	2.9285
TCGA-A8-A06R	0	547	female	69	no	no	tumor free	stage iib	n1a	t2	Positive	Negative	2+	Positive	Positive	Positive	Ductal invasivo	Breast, NOS	negative	post (prior bilateral ovariectomy or >12 mo since lmp with no prior hysterectomy)	NA	chemotherapy	5-fluorouracil	151	59	13.42	12.98	14.42	6.376	9.227	4.481	5.143	4.0162	4.4331	7.2418	7.2926	7.6843	7.0739	0	2.2061	12.813	13.9334	11.2718	5.80576	4.549
TCGA-A8-A06T	0	1249	female	75	no	yes	tumor free	stage iiia	n1a	t3	Positive	Positive	2+	Positive	Positive	Positive	Ductal invasivo	Breast, NOS	negative	post (prior bilateral ovariectomy or >12 mo since lmp with no prior hysterectomy)	NA	hormone therapy	anastrozole	NA	0	13.2	13.65	13.02	5.272	8.201	3.444	2.072	5.5441	6.2885	5.9822	4.4481	8.5111	0	1.0483	1.649	13.3719	14.9693	13.5175	13.3557	4.0197
TCGA-A8-A06U	1	883	female	80	no	yes	tumor free	stage iib	n1a	t2	Positive	Positive	2+	Positive	Positive	Positive	Ductal invasivo	Breast, NOS	negative	post (prior bilateral ovariectomy or >12 mo since lmp with no prior hysterectomy)	NA	NA	NA	NA	NA	14.02	12.9	13.06	6.701	7.631	3.749	3.707	5.2312	5.9004	5.4265	5.9557	7.1629	1.5582	0.8302	1.5582	14.055	14.3405	13.6165	10.0142	5.8033
TCGA-A8-A06X	1	943	female	77	no	no	tumor free	stage iib	n0	t3	Positive	Negative	3+	Positive	Positive	Positive	Ductal invasivo	Breast, NOS	negative	post (prior bilateral ovariectomy or >12 mo since lmp with no prior hysterectomy)	NA	NA	NA	NA	NA	13.81	12.72	13.32	5.873	7.769	4.161	3.384	5.0133	4.7983	6.1707	4.9452	7.3798	0	0	1.8007	13.1685	14.6751	12.9645	4.71893	6.8362
TCGA-A8-A06Y	0	791	female	66	no	no	tumor free	stage iia	n0	t2	Positive	Positive	1+	Negative	Negative	Negative	Ductal invasivo	Breast, NOS	negative	post (prior bilateral ovariectomy or >12 mo since lmp with no prior hysterectomy)	NA	hormone therapy	anastrozole	NA	92	14.63	13.49	12.58	6.375	6.545	2.241	3.833	4.8659	5.5149	3.7015	4.645	7.3221	4.8244	1.4095	0.8704	13.052	15.1543	13.1602	6.95413	5.2266
TCGA-A8-A06Z	0	31	female	84	no	no	NA	stage iib	n0	t3	Positive	Positive	1+	Negative	Negative	Negative	Ductal invasivo	Breast, NOS	NA	post (prior bilateral ovariectomy or >12 mo since lmp with no prior hysterectomy)	NA	NA	NA	NA	NA	14.21	12.4	12.65	6.204	7.016	3.017	2.337	4.5417	5.4194	4.2468	2.8743	5.7765	2.2629	0	0.5913	14.7915	14.0587	13.3831	11.1993	5.5884
TCGA-A8-A075	0	518	female	42	no	no	tumor free	stage iib	n1a	t2	Positive	Positive	2+	Positive	Positive	Positive	Ductal invasivo	Breast, NOS	negative	pre (<6 months since lmp and no prior bilateral ovariectomy and not on estrogen replacement)	NA	chemotherapy	epirubicoin	122	31	12.71	13.23	14.21	7.188	8.504	3.905	9.772	4.5818	3.7978	5.9943	6.5635	7.6316	4.8017	0.78	1.9517	12.5418	11.0934	12.2176	6.69412	6.0264
TCGA-A8-A076	0	1642	female	66	no	no	tumor free	stage iia	n0	t2	Positive	Positive	3+	Positive	Positive	Positive	Ductal invasivo	Breast, NOS	negative	post (prior bilateral ovariectomy or >12 mo since lmp with no prior hysterectomy)	NA	hormone therapy	anastrozole	NA	59	14.76	13.11	14.21	6.841	8.979	3.442	5.307	4.4938	5.9333	6.3687	7.6685	7.7732	7.8793	0.6764	0.9238	12.8603	12.1527	15.7722	8.51268	5.4418
TCGA-A8-A079	0	274	female	69	no	no	tumor free	stage iiib	n3	t4b	Positive	Positive	1+	Negative	Negative	Negative	Ductal invasivo	Breast, NOS	negative	post (prior bilateral ovariectomy or >12 mo since lmp with no prior hysterectomy)	NA	chemotherapy	5-fluorouracil	183	30	12.41	13.44	13.21	6.369	6.557	2.605	5.392	4.1097	2.241	5.3688	3.6848	6.4037	4.9925	1.0119	1.8917	15.3359	14.981	12.2055	11.5267	6.6233
TCGA-A8-A07B	0	1004	female	69	no	no	tumor free	stage iia	n0	t2	Positive	Positive	3+	Positive	Positive	Positive	Ductal invasivo	Breast, NOS	negative	post (prior bilateral ovariectomy or >12 mo since lmp with no prior hysterectomy)	NA	NA	NA	NA	NA	7.872	13.93	13.65	5.287	8.138	1.428	9.343	4.2925	5.911	6.284	6.0463	6.012	0	0	4.4681	13.4972	12.6746	15.2199	9.87413	4.8528
TCGA-A8-A07C	0	580	female	57	no	no	tumor free	stage iia	n0	t2	Negative	Negative	1+	Negative	Negative	Negative	Ductal invasivo	Breast, NOS	negative	post (prior bilateral ovariectomy or >12 mo since lmp with no prior hysterectomy)	NA	chemotherapy	5-fluorouracil	62	0	11.67	16	14.03	6.493	8.179	3.366	6.576	5.8291	5.0053	6.0709	9.9726	8.1289	3.4733	0	3.966	8.9945	4.91912	11.7898	3.89043	7.1761
TCGA-A8-A07E	0	608	female	81	no	yes	tumor free	stage x	n3a	t4b	Positive	Positive	1+	Negative	Negative	Negative	Ductal invasivo	Breast, NOS	negative	post (prior bilateral ovariectomy or >12 mo since lmp with no prior hysterectomy)	NA	hormone therapy	letrozole	NA	0	13.01	13.6	15.26	7.952	9.994	2.405	6.828	7.1925	6.5254	7.8415	7.0686	8.6451	5.2356	0	1.5877	15.4544	13.8516	11.9202	8.16038	5.7397
TCGA-A8-A07F	0	577	female	65	no	no	tumor free	stage iib	n1a	t2	Positive	Positive	1+	Negative	Negative	Negative	Ductal invasivo	Breast, NOS	negative	post (prior bilateral ovariectomy or >12 mo since lmp with no prior hysterectomy)	NA	chemotherapy	5-fluorouracil	31	NA	9.31	13.18	13.47	5.64	8.528	2.982	6.832	5.7102	6.4082	9.0825	5.8686	9.1009	4.8384	0.3517	0.6343	12.4273	13.1357	12.4282	16.4794	5.7178
TCGA-A8-A07G	0	577	female	65	no	no	tumor free	stage iia	n1a	t1c	Positive	Positive	1+	Negative	Negative	Negative	Ductal invasivo	Breast, NOS	negative	post (prior bilateral ovariectomy or >12 mo since lmp with no prior hysterectomy)	NA	chemotherapy	5-fluorouracil	181	59	13.48	13.39	14.46	6.933	9.27	4.339	6.457	6.5556	6.7974	6.9171	7.7593	8.9806	1.0216	1.442	0.7543	12.7836	14.7042	13.6614	10.482	5.3517
TCGA-A8-A07I	0	426	female	69	no	no	tumor free	stage iiia	n2a	t2	Positive	Negative	3+	Positive	Positive	Positive	Ductal invasivo	Breast, NOS	negative	post (prior bilateral ovariectomy or >12 mo since lmp with no prior hysterectomy)	NA	chemotherapy	5-fluorouracil	122	61	14.54	13.26	14.06	7.259	9.611	3.875	8.826	4.9119	5.0527	7.8556	10.2844	8.9924	2.1788	0.9122	2.9287	14.1435	13.8044	16.8205	5.75264	5.6166
TCGA-A8-A07J	0	365	female	35	no	no	tumor free	stage iib	n1a	t2	Positive	Positive	1+	Negative	Negative	Negative	Ductal invasivo	Breast, NOS	negative	pre (<6 months since lmp and no prior bilateral ovariectomy and not on estrogen replacement)	NA	chemotherapy	5-fluorouracil	92	31	12.9	13.15	15.29	6.428	8.736	2.362	6.451	5.7022	7.7599	6.7696	6.1007	8.9796	3.3506	0	1.251	12.62	12.1568	12.9371	11.1471	6.8292
TCGA-A8-A07L	0	518	female	58	no	no	tumor free	stage iiia	n1a	t3	Positive	Positive	0	Negative	Negative	Negative	Ductal invasivo	Breast, NOS	negative	post (prior bilateral ovariectomy or >12 mo since lmp with no prior hysterectomy)	NA	chemotherapy	NA	122	31	13.5	13.11	13.55	6.249	8.607	2.354	5.126	4.7014	5.1263	7.4604	6.2293	7.5182	7.3003	0	1.0201	14.4694	15.6063	12.7134	9.70137	7.4576
TCGA-A8-A07O	0	304	female	51	no	no	tumor free	stage iia	n0	t2	Negative	Negative	1+	Negative	Negative	Negative	Ductal invasivo	Breast, NOS	negative	post (prior bilateral ovariectomy or >12 mo since lmp with no prior hysterectomy)	NA	chemotherapy	NA	151	61	12.59	13.09	13.6	8.829	9.19	3.133	5.262	4.1973	2.8639	6.2491	5.6102	6.7447	0.6764	0.6764	5.4719	10.511	8.78036	11.4921	5.619	8.6945
TCGA-A8-A07P	0	334	female	68	no	no	tumor free	stage iib	n1	t2	Positive	Positive	2+	Positive	Positive	Positive	Ductal invasivo	Breast, NOS	negative	post (prior bilateral ovariectomy or >12 mo since lmp with no prior hysterectomy)	NA	chemotherapy	5-fluorouracil	181	61	13.53	13.19	13.44	5.26	8.564	2.156	4.297	5.4544	7.7659	5.6557	5.8411	7.4881	5.8236	1.0262	0	13.8926	14.9442	14.8636	10.4933	6.472
TCGA-A8-A07R	0	273	female	80	no	no	NA	stage iiic	n3a	t2	Negative	Negative	2+	Positive		Positive	Ductal invasivo	Breast, NOS	positive	NA	NA	NA	NA	NA	NA	12.59	14.21	13.45	7.515	8.575	2.202	6.649	2.2933	2.379	7.21	4.9122	11.1583	0	3.088	2.379	9.7103	3.88806	12.5229	2.53653	5.7501
TCGA-A8-A07S	0	243	female	73	no	no	with tumor	stage iia	n0	t2	Positive	Negative		Negative	Negative	Negative	Ductal e lobular infiltrante	Breast, NOS	positive	post (prior bilateral ovariectomy or >12 mo since lmp with no prior hysterectomy)	NA	hormone therapy	tamoxifen	NA	151	13.27	13.53	13.61	5.944	7.899	2.12	4.228	5.1757	5.5706	5.6303	5.6592	7.1865	0.7393	0	1.2258	13.1167	14.3659	12.8196	9.55909	5.0207
TCGA-A8-A07U	0	303	female	66	no	no	tumor free	stage iiia	n2a	t2	Negative	Positive		Negative	Negative	Negative	Ductal invasivo	Breast, NOS	negative	post (prior bilateral ovariectomy or >12 mo since lmp with no prior hysterectomy)	NA	chemotherapy	5-fluorouracil	30	30	14.14	12.93	13.93	7.913	8.31	2.632	6.133	6.4948	4.9352	6.4294	5.5044	9.6261	1.1374	1.5848	3.4592	11.493	8.57489	12.6608	6.05719	8.0408
TCGA-A8-A07W	0	304	female	76	no	no	with tumor	stage iv	nx	t2	Positive	Positive		Negative	Negative	Negative	Ductal invasivo	Breast, NOS	positive	post (prior bilateral ovariectomy or >12 mo since lmp with no prior hysterectomy)	NA	hormone therapy	exemestane	NA	212	14.78	13.3	14.05	6.507	6.843	6.199	8.539	4.078	3.9355	6.0196	6.6089	7.4546	3.0547	0.7098	2.0628	16.1833	15.0164	12.6365	11.8331	5.4457
TCGA-A8-A07Z	0	853	female	85	no	no	tumor free	stage iia	n0	t2	Positive	Positive		Negative	Negative	Negative	Ductal invasivo	Breast, NOS	negative	post (prior bilateral ovariectomy or >12 mo since lmp with no prior hysterectomy)	NA	hormone therapy	exemestane	NA	NA	14.79	12.79	13.56	6.194	7.17	2.302	3.225	5.1453	5.9409	5.6617	4.8582	5.5883	0.5766	1.7894	0	13.5255	13.9218	12.848	12.287	5.7825
TCGA-A8-A081	0	0	female	80	no	no	tumor free	stage iia	n0	t2	Positive	Positive	1+	Negative	Negative	Negative	Ductal invasivo	Breast, NOS	negative	post (prior bilateral ovariectomy or >12 mo since lmp with no prior hysterectomy)	NA	NA	NA	NA	NA	14.1	13.16	12.61	4.699	6.405	3.696	5.663	6.4784	3.5757	5.6027	4.358	7.1338	7.7881	0.3335	1.496	15.0436	14.4352	13.8715	3.96018	3.7251
TCGA-A8-A082	0	549	female	58	no	no	tumor free	stage iib	n1a	t2	Positive	Positive	1+	Negative	Negative	Negative	Ductal invasivo	Breast, NOS	negative	post (prior bilateral ovariectomy or >12 mo since lmp with no prior hysterectomy)	NA	chemotherapy	5-fluorouracil	122	31	14.32	12.6	14.55	7.662	8.601	3.293	8.145	4.121	6.5454	7.4313	6.8997	5.3108	0	0.848	1.926	17.9044	13.1407	12.3021	11.7391	6.5454
TCGA-A8-A083	0	0	female	67	no	no	tumor free	stage iib	n0	t3	Positive	Positive	1+	Negative	Negative	Negative	Ductal invasivo	Breast, NOS	negative	post (prior bilateral ovariectomy or >12 mo since lmp with no prior hysterectomy)	NA	NA	NA	NA	NA	13.7	13.33	12.2	4.222	6.158	0.3331	5.955	4.8861	7.5245	4.6676	3.9823	6.8733	0.3331	0	0	13.7845	15.4478	13.2556	11.0609	4.7395
TCGA-A8-A084	0	458	female	81	yes	yes	with tumor	stage iib	n1a	t2	Positive	Negative	1+	Negative	Negative	Negative	Ductal invasivo	Breast, NOS	positive	post (prior bilateral ovariectomy or >12 mo since lmp with no prior hysterectomy)	NA	NA	NA	NA	NA	13.6	13.77	13.39	5.983	8.436	3.127	4.007	2.4959	4.1712	6.7462	6.772	5.7417	6.3613	0.4717	0.8266	13.2221	13.8062	12.4796	4.81103	5.2673
TCGA-A8-A086	0	396	female	59	no	no	tumor free	stage iia	n1a	t1c	Positive	Positive	0	Negative	Negative	Negative	Ductal invasivo	Breast, NOS	negative	post (prior bilateral ovariectomy or >12 mo since lmp with no prior hysterectomy)	NA	chemotherapy	docetaxel	92	0	12.98	13.53	14.47	6.537	9.192	3.755	5.839	3.788	6.9521	6.7323	7.532	7.3986	1.3576	1.5236	1.3576	15.7076	14.0464	12.0737	14.4293	8.2247
TCGA-A8-A08A	0	30	female	89	no	no	tumor free	stage i	n0	t1c	Positive	Positive	1+	Negative	Negative	Negative	Ductal invasivo	Breast, NOS	negative	post (prior bilateral ovariectomy or >12 mo since lmp with no prior hysterectomy)	NA	NA	NA	NA	NA	12.88	13.7	13.94	5.363	8.514	2.512	5.413	4.4585	5.7502	6.3647	6.5207	7.9816	0	1.0603	0.4455	13.0749	14.3594	13.1409	12.0866	6.4145
TCGA-A8-A08B	0	702	female	52	no	no	tumor free	stage iia	n0	t2	Positive	Negative	3+	Positive	Positive	Positive	Ductal invasivo	Breast, NOS	negative	pre (<6 months since lmp and no prior bilateral ovariectomy and not on estrogen replacement)	NA	chemotherapy	5-fluorouracil	122	31	12.91	11.91	12.67	5.755	6.591	0	9.313	3.162	4.9142	4.6857	5.9937	7.6455	8.188	3.0121	2.1807	12.1252	12.0355	16.5287	7.62933	2.4375
TCGA-A8-A08C	0	608	female	65	no	no	tumor free	stage iia	n0	t2	Positive	Positive	2+	Positive	Positive	Positive	Ductal invasivo	Breast, NOS	negative	post (prior bilateral ovariectomy or >12 mo since lmp with no prior hysterectomy)	NA	chemotherapy	5-fluorouracil	151	31	11.51	14.45	12.94	5.695	7.885	2.894	5.889	4.4812	5.3561	4.7407	5.4926	9.9566	0	0.4207	1.0114	13.4821	15.0153	12.8852	6.4471	7.5772
TCGA-A8-A08F	0	549	female	59	yes	yes	tumor free	stage iiic	n3a	t2	Positive	Positive	1+	Negative	Negative	Negative	Ductal invasivo	Breast, NOS	negative	post (prior bilateral ovariectomy or >12 mo since lmp with no prior hysterectomy)	NA	chemotherapy	5-fluorouracil	92	31	14.29	13.17	14.38	6.169	9.098	2.138	4.448	4.5299	5.0759	6.161	6.8336	6.7429	0	0.511	1.991	14.2114	14.1064	12.6584	8.47189	5.2631
TCGA-A8-A08G	0	607	female	41	no	no	tumor free	stage iia	n0	t2	Positive	Positive	3+	Positive	Positive	Positive	Ductal invasivo	Breast, NOS	negative	pre (<6 months since lmp and no prior bilateral ovariectomy and not on estrogen replacement)	NA	chemotherapy	5-fluorouracil	89	28	14.05	13	13.73	6.944	8.292	2.993	3.442	5.1859	5.1627	6.0881	6.4555	6.9076	1.1115	1.5999	0.9034	15.3418	14.1818	13.2043	10.0222	5.419
TCGA-A8-A08H	0	0	female	66	no	no	tumor free	stage iia	n0	t2	Positive	Positive	3+	Positive	Positive	Positive	Ductal invasivo	Breast, NOS	negative	post (prior bilateral ovariectomy or >12 mo since lmp with no prior hysterectomy)	NA	NA	NA	NA	NA	10.8	13.31	16.77	7.82	10.4	4.365	5.743	7.8481	7.6448	8.3178	6.6991	11.3228	0	1.2243	2.1903	11.6495	11.2137	11.1273	9.51021	8.7103
TCGA-A8-A08I	0	365	female	53	no	no	tumor free	stage iia	n0	t2	Positive	Positive	1+	Negative	Negative	Negative	Ductal invasivo	Breast, NOS	negative	post (prior bilateral ovariectomy or >12 mo since lmp with no prior hysterectomy)	NA	chemotherapy	5-fluorouracil	153	31	14.39	13.1	13.76	3.507	6.223	2.887	3.715	7.2	5.9255	4.4994	8.6933	6.2508	4.2379	0.7327	2.7518	9.4272	15.2228	11.6817	12.5661	7.3998
TCGA-A8-A08J	1	1127	female	52	no	no	with tumor	stage iv	n3	t4b	Positive	Negative	1+	Negative	Negative	Negative	Paget Disease e ductal infiltrante	Breast, NOS	positive	post (prior bilateral ovariectomy or >12 mo since lmp with no prior hysterectomy)	NA	NA	NA	NA	NA	13.97	13.38	14.12	6.126	8.661	5.283	3.367	3.9973	5.8468	7.1469	7.0306	7.4046	2.2201	0.4144	1.2208	13.6684	11.534	16.8476	9.30773	5.9744
TCGA-A8-A08L	1	304	female	89	no	no	tumor free	stage iiia	n2a	t3	Positive	Negative	1+	Negative	Negative	Negative	Ductal invasivo	Breast, NOS	negative	post (prior bilateral ovariectomy or >12 mo since lmp with no prior hysterectomy)	NA	NA	NA	NA	NA	14.81	12.86	13.83	6.559	8.406	2.357	3.52	5.2404	4.5167	7.4657	6.5829	8.435	3.0526	0.9648	3.3948	8.6515	11.0606	13.4305	3.05259	5.153
TCGA-A8-A08O	0	943	female	45	no	no	with tumor	stage iv	n3a	t2	Positive	Positive	1+	Negative	Negative	Negative	Ductal invasivo	Breast, NOS	positive	pre (<6 months since lmp and no prior bilateral ovariectomy and not on estrogen replacement)	NA	chemotherapy	docetaxel	121	31	13.41	13.38	13.76	5.96	9.471	4.142	7.033	6.4535	6.6458	6.4258	7.7765	8.287	0.8743	0.8743	0.5023	14.4955	12.5267	13.4015	11.9412	4.4202
TCGA-A8-A08P	0	943	female	70	no	no	tumor free	stage iiia	n2a	t2	Positive	Positive	3+	Positive	Positive	Positive	Ductal invasivo	Breast, NOS	negative	post (prior bilateral ovariectomy or >12 mo since lmp with no prior hysterectomy)	NA	chemotherapy	5-fluorouracil	182	60	13.1	12.91	14.22	6.754	8.783	4.193	4.161	5.5863	4.8249	6.4032	6.7914	7.704	4.674	0	2.4391	13.5625	12.7778	13.5129	9.15386	5.4336
TCGA-A8-A08R	0	30	female	52	no	no	tumor free	stage iib	n1a	t2	Negative	Negative	1+	Negative	Negative	Negative	Ductal invasivo	Breast, NOS	negative	post (prior bilateral ovariectomy or >12 mo since lmp with no prior hysterectomy)	NA	NA	NA	NA	NA	13.27	13.34	15.44	7.472	8.724	7.614	5.403	6.0942	4.7717	6.5502	5.8094	10.2253	0	1.9084	4.6713	13.5508	5.57021	13.3289	5.18965	5.8786
TCGA-A8-A08S	0	580	female	71	yes	yes	tumor free	stage iia	n1	t1c	Positive	Positive	3+	Positive	Positive	Positive	Ductal invasivo	Breast, NOS	negative	post (prior bilateral ovariectomy or >12 mo since lmp with no prior hysterectomy)	NA	hormone therapy	anastrozole	NA	62	13.55	13.56	13.02	5.446	7.977	2.623	5.239	4.2282	4.7094	5.2516	6.2201	7.1494	4.7788	1.704	1.5536	15.5688	14.2958	15.398	10.2477	6.1497
TCGA-A8-A08T	0	2830	female	64	no	no	with tumor	stage iv	n1a	t2	Positive	Positive	2+	Positive	Positive	Positive	Ductal invasivo	Breast, NOS	positive	post (prior bilateral ovariectomy or >12 mo since lmp with no prior hysterectomy)	NA	NA	NA	NA	NA	13.42	13.53	13.83	6.049	7.615	5.532	8.33	4.0852	6.4841	7.9303	5.7436	9.7074	0.9988	1.9982	1.626	13.6334	14.0447	13.0025	9.283	5.6221
TCGA-A8-A08X	0	1034	female	43	no	no	tumor free	stage iiic	n3a	t4d	Negative	Negative	3+	Positive	Positive	Positive	Ductal invasivo	Breast, NOS	negative	pre (<6 months since lmp and no prior bilateral ovariectomy and not on estrogen replacement)	NA	chemotherapy	doxorubicin	61	0	12.78	13.26	14.96	8.08	9.134	4.249	4.38	5.1388	5.0103	7.4376	7.7905	9.1523	0	1.4863	2.6792	11.4999	7.34475	17.2886	6.20296	6.1551
TCGA-A8-A08Z	0	1217	female	76	no	no	tumor free	stage iiib	n3a	t4b	Positive	Positive	1+	Negative	Negative	Negative	Ductal invasivo	Breast, NOS	negative	post (prior bilateral ovariectomy or >12 mo since lmp with no prior hysterectomy)	NA	NA	NA	NA	NA	11.89	13.53	14.93	6.451	9.038	5.451	8.266	5.9775	6.5648	7.2365	7.362	10.5452	6.0855	0.7248	0.7248	11.9945	12.4174	12.6198	12.8568	7.205
TCGA-A8-A090	0	0	female	74	no	no	tumor free	stage iia	n0	t2	Positive	Positive	2+	Positive	Positive	Positive	Ductal invasivo	Breast, NOS	negative	post (prior bilateral ovariectomy or >12 mo since lmp with no prior hysterectomy)	NA	NA	NA	NA	NA	12.54	13.75	13.82	6.112	8.209	3.664	3.706	5.3141	5.4936	5.0932	6.8977	9.2813	0.461	0.461	0	14.3675	14.626	13.5271	12.6595	6.9731
TCGA-A8-A091	0	580	female	61	no	yes	tumor free	stage iia	n0	t2	Positive	Negative	1+	Negative	Negative	Negative	Ductal invasivo	Breast, NOS	negative	post (prior bilateral ovariectomy or >12 mo since lmp with no prior hysterectomy)	NA	chemotherapy	5-fluorouracil	123	0	13.41	14.09	13.41	6.562	8.069	3.018	4.571	6.4619	7.4836	9.3685	5.3103	7.0656	1.1532	0.9849	0.9849	16.2587	14.2139	12.9691	5.23725	7.2011
TCGA-A8-A092	0	487	female	48	no	no	tumor free	stage iiia	n2a	t2	Positive	Positive	1+	Negative	Negative	Negative	Ductal invasivo	Breast, NOS	negative	pre (<6 months since lmp and no prior bilateral ovariectomy and not on estrogen replacement)	NA	chemotherapy	paclitaxel	91	30	13.69	12.95	13.35	5.722	8.101	3.113	5.228	5.2947	5.6223	6.4659	5.6978	8.6221	1.6134	0	0.9129	12.1601	12.1363	13.5446	12.2819	4.899
TCGA-A8-A093	0	546	female	61	no	yes	tumor free	stage iia	n0	t2	Positive	Positive	1+	Negative	Negative	Negative	Ductal invasivo	Breast, NOS	negative	post (prior bilateral ovariectomy or >12 mo since lmp with no prior hysterectomy)	NA	hormone therapy	tamoxifen	NA	28	13.33	13.38	13.96	5.764	9.148	2.714	5.234	4.897	6.5535	6.3194	6.2153	7.0466	3.1986	0.7264	0.9867	15.3497	14.5896	13.3789	12.8934	4.3439
TCGA-A8-A094	0	0	female	75	no	no	tumor free	stage iia	n0	t2	Positive	Negative	1+	Negative	Negative	Negative	Ductal invasivo	Breast, NOS	negative	post (prior bilateral ovariectomy or >12 mo since lmp with no prior hysterectomy)	NA	NA	NA	NA	NA	13.69	13.05	13.78	6.199	8.603	3.614	5.542	5.5614	3.7541	7.1827	6.9906	9.7484	2.8572	1.1694	2.2472	12.0307	10.3631	12.215	8.08457	7.4738
TCGA-A8-A095	0	1277	female	45	no	no	tumor free	stage i	n0	t1c	Positive	Positive	1+	Negative	Negative	Negative	Ductal invasivo	Breast, NOS	negative	pre (<6 months since lmp and no prior bilateral ovariectomy and not on estrogen replacement)	NA	chemotherapy	5-fluorouracil	120	0	13.31	13.6	13.98	6.678	8.729	6.482	5.222	5.7206	5.0827	6.1405	6.0978	7.8037	1.7647	1.2451	2.5351	12.0548	13.9359	12.2751	12.6087	5.1814
TCGA-A8-A096	0	0	female	73	no	no	tumor free	stage iia	n0	t2	Positive	Positive	1+	Negative	Negative	Negative	Ductal invasivo	Breast, NOS	negative	post (prior bilateral ovariectomy or >12 mo since lmp with no prior hysterectomy)	NA	NA	NA	NA	NA	12.25	13.66	14.77	6.506	8.888	4.214	7.641	6.0534	5.2555	7.0764	7.3204	8.0811	0.2738	0.8765	1.032	13.7666	13.9249	12.5698	8.35783	5.6591
TCGA-A8-A097	0	365	female	65	no	no	tumor free	stage iib	n1	t2	Positive	Positive	2+	Positive	Positive	Positive	Ductal invasivo	Breast, NOS	negative	post (prior bilateral ovariectomy or >12 mo since lmp with no prior hysterectomy)	NA	chemotherapy	docetaxel	153	61	13.16	13.66	14.53	7.141	8.574	5.492	5.617	5.6567	5.8927	7.0078	7.9107	8.3788	1.9959	0.3468	1.6661	14.9703	13.7616	14.9881	11.6346	5.5686
TCGA-A8-A099	0	304	female	76	no	no	NA	stage x	n3a	t4b	Positive	Positive	3+	Positive	Positive	Positive	Ductal invasivo	Breast, NOS	NA	post (prior bilateral ovariectomy or >12 mo since lmp with no prior hysterectomy)	NA	hormone therapy	exemestane	NA	61	13.62	13.63	12.89	5.635	7.892	1.377	3.967	4.9202	6.2889	4.6413	4.5622	8.1546	0.8468	1.2208	0	10.5179	14.9881	13.2671	12.3342	4.1074
TCGA-A8-A09A	0	304	female	40	no	no	with tumor	stage x	nx	t2	Positive	Positive	1+	Negative	Negative	Negative	Ductal invasivo	Breast, NOS	positive	pre (<6 months since lmp and no prior bilateral ovariectomy and not on estrogen replacement)	NA	NA	NA	NA	NA	14.79	13.12	14.07	6.766	9.457	4.324	4.223	7.4171	5.9686	7.6235	7.7103	8.9347	7.9512	0	1.4918	13.1313	13.4381	14.1585	8.70842	5.3207
TCGA-A8-A09B	0	365	female	58	no	no	tumor free	stage iiib	n1a	t4b	Positive	Positive		Negative	Negative	Negative	Ductal invasivo	Breast, NOS	negative	post (prior bilateral ovariectomy or >12 mo since lmp with no prior hysterectomy)	NA	chemotherapy	5-fluorouracil	30	30	13.6	13.39	13.58	6.602	8.126	2.555	7.272	6.5438	6.7446	8.2027	5.3348	9.4637	2.1645	1.032	1.0467	12.5286	14.6221	13.2305	14.7244	4.5417
TCGA-A8-A09C	0	31	female	69	no	yes	NA	stage x	n0	t2	Positive	Positive	1+	Negative	Negative	Negative	Ductal invasivo	Breast, NOS	NA	post (prior bilateral ovariectomy or >12 mo since lmp with no prior hysterectomy)	NA	NA	NA	NA	NA	14.28	13.38	13.48	5.534	8.272	1.807	3.933	3.3108	4.8138	5.4421	5.4887	8.5835	5.6306	1.0502	1.0502	14.0051	14.5663	12.3207	13.3555	4.4632
TCGA-A8-A09D	0	396	female	47	no	no	tumor free	stage iib	n1	t2	Positive	Positive	2+	Positive	Positive	Positive	Ductal invasivo	Breast, NOS	negative	post (prior bilateral ovariectomy or >12 mo since lmp with no prior hysterectomy)	NA	chemotherapy	doxorubicin	92	0	14.52	13.14	15.1	6.263	8.916	2.436	7.118	4.9943	6.8287	6.9646	7.773	9.2791	0.8495	1.5873	1.3806	12.8774	11.7069	12.1713	6.83379	5.7848
TCGA-A8-A09E	0	943	female	73	yes	yes	with tumor	stage iiib	n1a	t4b	Positive	Negative	2+	Positive	Positive	Positive	Ductal invasivo	Breast, NOS	positive	post (prior bilateral ovariectomy or >12 mo since lmp with no prior hysterectomy)	NA	hormone therapy	anastrozole	NA	335	14.29	13.59	13.1	6.038	7.082	2.396	3.939	4.078	3.5669	5.7573	4.6	8.3586	8.2862	0.8278	1.1128	13.6564	14.361	13.7449	12.3421	4.4546
TCGA-A8-A09G	0	0	female	79	no	no	tumor free	stage iiic	n3a	t3	Positive	Positive	3+	Positive	Positive	Positive	Ductal invasivo	Breast, NOS	negative	post (prior bilateral ovariectomy or >12 mo since lmp with no prior hysterectomy)	NA	NA	NA	NA	NA	13.08	13.76	12.99	6.651	8.032	1.652	5.414	6.9151	4.7228	4.4871	4.706	7.5795	0.689	0	1.9087	12.508	9.10041	15.602	4.20533	4.9962
TCGA-A8-A09I	0	1006	female	84	no	yes	tumor free	stage iia	n0	t2	Positive	Positive	0	Negative	Negative	Negative	Ductal invasivo	Breast, NOS	negative	post (prior bilateral ovariectomy or >12 mo since lmp with no prior hysterectomy)	NA	hormone therapy	anastrozole	NA	31	13.97	13.39	13.47	6.602	8.282	2.849	4.61	4.394	4.5252	6.338	6.7132	6.6249	1.0009	1.2641	0.8488	13.3205	12.644	17.5109	4.26468	6.1102
TCGA-A8-A09K	0	912	female	68	yes	yes	tumor free	stage iia	n1	t1c	Positive	Positive	1+	Negative	Negative	Negative	Ductal invasivo	Breast, NOS	negative	post (prior bilateral ovariectomy or >12 mo since lmp with no prior hysterectomy)	NA	NA	NA	NA	NA	13.49	13.47	12.49	4.438	6.492	2.873	1.637	5.0284	4.2583	4.1252	3.2382	5.7517	0.5077	0	0	13.2752	15.2823	12.9372	8.38418	5.6898
TCGA-A8-A09M	0	457	female	75	no	no	tumor free	stage iiic	n3a	t2	Positive	Positive	3+	Positive	Positive	Positive	Ductal invasivo	Breast, NOS	negative	post (prior bilateral ovariectomy or >12 mo since lmp with no prior hysterectomy)	NA	chemotherapy	paclitaxel	184	31	13.06	12.32	13.34	5.975	7.539	1.048	4.634	4.4815	4.9974	5.4605	4.6131	7.4689	6.1654	0	0.439	13.7721	14.1455	12.8893	10.5462	5.6564
TCGA-A8-A09N	0	31	female	57	no	no	tumor free	stage iiic	n3a	t2	Positive	Positive		Negative	Negative	Negative	Ductal invasivo	Breast, NOS	negative	post (prior bilateral ovariectomy or >12 mo since lmp with no prior hysterectomy)	NA	NA	NA	NA	NA	13.7	13.78	13.13	5.201	8.173	2.641	5.166	5.4518	6.4132	5.7957	4.939	7.607	7.3517	0	1.2074	13.4719	14.1468	12.2367	10.2667	4.0627
TCGA-A8-A09Q	0	761	female	83	no	no	with tumor	stage iiib	n2a	t4b	Positive	Positive	1+	Negative	Negative	Negative	Ductal invasivo	Breast, NOS	positive	post (prior bilateral ovariectomy or >12 mo since lmp with no prior hysterectomy)	NA	hormone therapy	anastrozole	NA	31	12.51	13.82	13.81	5.196	7.986	3.747	5.848	6.4435	7.6895	5.5684	5.7978	8.0426	3.035	0	2.3002	13.6791	14.6299	11.9713	12.6749	6.4161
TCGA-A8-A09R	0	273	female	82	no	no	tumor free	stage iib	n1	t2	Positive	Positive		Negative	Negative	Negative	Ductal invasivo	Breast, NOS	negative	post (prior bilateral ovariectomy or >12 mo since lmp with no prior hysterectomy)	NA	hormone therapy	letrozole	NA	0	14.14	13.6	14.24	6.401	8.869	4.301	5.988	5.0041	5.0797	6.6276	7.3994	7.7377	0	0	0	13.3641	12.8506	13.6024	7.17971	7.1764
TCGA-A8-A09T	0	579	female	68	no	no	tumor free	stage x	n0	t1c	Positive	Positive	0	Negative	Negative	Negative	Lobular	Breast, NOS	negative	post (prior bilateral ovariectomy or >12 mo since lmp with no prior hysterectomy)	NA	hormone therapy	anastrozole	NA	122	8.665	13.26	14.03	5.153	8.101	2.515	9.101	4.1301	5.1534	5.6813	5.9616	8.2426	0	1.3631	3.0136	12.8996	13.4211	12.6139	14.0305	5.1212
TCGA-A8-A09V	0	457	female	51	no	no	tumor free	stage iia	n0	t2	Positive	Positive	0	Negative	Negative	Negative	Lobular	Breast, NOS	negative	pre (<6 months since lmp and no prior bilateral ovariectomy and not on estrogen replacement)	NA	hormone therapy	tamoxifen	NA	123	9.759	13.57	13.42	5.697	8.661	2.638	7.052	5.4468	7.2759	5.849	5.0031	8.4571	0.6322	0.8678	1.0703	12.5191	13.2768	12.6376	13.7643	3.8824
TCGA-A8-A09W	0	30	female	70	no	no	NA	stage iiib	n3	t2	Positive	Negative	1+	Negative	Negative	Negative	Lobular	Breast, NOS	NA	post (prior bilateral ovariectomy or >12 mo since lmp with no prior hysterectomy)	NA	NA	NA	NA	NA	7.24	13.16	13.56	5.838	8.336	4.009	6.311	6.4423	6.2331	4.1172	4.1172	8.3428	4.9436	0.5052	1.9765	9.6772	13.5163	12.8395	5.33689	8.0394
TCGA-A8-A0A1	0	365	female	84	no	no	tumor free	stage iia	n0	t2	Positive	Positive		Negative	Negative	Negative	Lobular	Breast, NOS	negative	post (prior bilateral ovariectomy or >12 mo since lmp with no prior hysterectomy)	NA	NA	NA	NA	NA	8.453	13.57	14.78	5.649	8.181	2.327	5.398	5.8512	5.0056	5.9482	5.9715	8.1597	1.5888	0.5869	1.5888	13.45	14.5777	12.5679	10.3943	5.6639
TCGA-A8-A0A2	0	579	female	66	no	no	tumor free	stage iia	n0	t2	Positive	Positive	0	Negative	Negative	Negative	Lobular	Breast, NOS	negative	post (prior bilateral ovariectomy or >12 mo since lmp with no prior hysterectomy)	NA	NA	NA	NA	NA	12.94	13.53	13.57	5.6	8.414	2.589	6.124	6.2743	7.2814	5.7963	6.0095	7.1939	1.4698	1.6158	1.1243	12.9437	14.6508	12.8792	12.4961	4.6547
TCGA-A8-A0A4	0	396	female	73	no	no	tumor free	stage iia	n0	t2	Positive	Positive		Negative	Negative	Negative	Lobular	Breast, NOS	negative	post (prior bilateral ovariectomy or >12 mo since lmp with no prior hysterectomy)	NA	hormone therapy	tamoxifen	215	31	11.51	12.82	14.68	5.197	7.758	0	6.349	6.8622	8.585	8.3043	4.6653	8.9709	4.0591	1.4547	2.0444	13.7168	13.1544	13.1993	11.5008	5.8256
TCGA-A8-A0A6	0	640	female	64	no	no	tumor free	stage iiic	n3a	t2	Positive	Positive	1+	Negative	Negative	Negative	Lobular	Breast, NOS	negative	post (prior bilateral ovariectomy or >12 mo since lmp with no prior hysterectomy)	NA	chemotherapy	epirubicin	184	61	12.04	13.45	14.17	5.688	8.599	3.541	7.972	8.3815	4.4428	5.6111	5.8823	8.7455	3.541	0	1.7263	14.4435	12.2661	13.4642	9.77147	5.5469
TCGA-A8-A0A7	0	30	female	57	no	no	tumor free	stage iib	n1a	t2	Negative	Negative	3+	Positive	Positive	Positive	Lobular	Breast, NOS	negative	post (prior bilateral ovariectomy or >12 mo since lmp with no prior hysterectomy)	NA	NA	NA	NA	NA	12.48	12.93	14.5	6.93	9.01	4.832	4.871	7.6667	6.031	6.2699	5.6796	12.0995	6.7256	1.1229	2.05	12.2289	9.46301	15.7651	7.80965	5.8464
TCGA-A8-A0A9	0	396	female	80	no	no	tumor free	stage iia	n0	t2	Positive	Positive		Negative	Negative	Negative	Ductal invasivo	Breast, NOS	negative	post (prior bilateral ovariectomy or >12 mo since lmp with no prior hysterectomy)	NA	hormone therapy	anastrozole	NA	31	9.025	13.29	14	5.966	7.944	4.304	6.539	4.0719	4.8926	5.9249	6.7019	7.653	1.3014	1.3014	0.9097	15.9008	14.4619	13.3099	12.1386	5.8241
TCGA-A8-A0AB	0	518	female	54	no	no	tumor free	stage iia	n0	t2	Positive	Positive	2+	Positive	Positive	Positive	Lobular	Breast, NOS	negative	post (prior bilateral ovariectomy or >12 mo since lmp with no prior hysterectomy)	NA	chemotherapy	5-fluorouracil	184	61	8.807	14.11	13.06	4.85	7.952	3.848	8.173	4.6571	6.4866	8.044	5.2129	7.4551	0.5998	1.4877	0.3309	13.3396	14.8768	13.7422	11.8283	7.327
TCGA-A8-A0AD	0	1157	female	83	no	no	tumor free	stage i	n0	t1c	Positive	Positive	1+	Negative	Negative	Negative	Ductal e lobular infiltrante	Breast, NOS	negative	post (prior bilateral ovariectomy or >12 mo since lmp with no prior hysterectomy)	NA	hormone therapy	tamoxifen	NA	61	12.67	13.3	14.59	6.247	9.069	2.828	6.062	3.6741	6.108	6.6426	7.7624	7.2953	0.5218	1.6684	0.5218	14.2854	14.687	13.502	12.8789	4.6913
TCGA-AC-A23C	0	29	female	62	no	no	NA	stage iib	n1	t2	Positive	Positive		Positive	Positive	Positive	Ductal invasivo	Breast, NOS	negative	post (prior bilateral ovariectomy or >12 mo since lmp with no prior hysterectomy)	white	NA	NA	NA	NA	14.64	13.65	13.99	5.997	8.93	3.67	5.358	5.9626	5.3364	6.1757	5.9202	8.8872	8.2084	1.3242	1.6349	12.8624	14.6729	15.2499	8.40577	6.9404
TCGA-AC-A23E	0	72	female	50	no	no	tumor free	stage iib	n1	t2	Positive	Positive					Ductal invasivo	Breast, NOS	negative	NA	white	NA	NA	NA	NA	13.6	13.9	15.17	6.525	9.381	5.422	7.491	3.7586	6.4158	7.6637	8.1749	8.4842	1.3383	0	1.8487	11.9815	12.1874	12.6205	12.7122	5.8238
TCGA-AC-A23G	0	330	female	76	no	no	tumor free	stage iia	n1	t1c	Positive	Positive		Positive	Positive	Positive	Lobular	Breast, NOS	negative	post (prior bilateral ovariectomy or >12 mo since lmp with no prior hysterectomy)	white	NA	NA	NA	NA	10.33	13.6	16.01	8.994	9.367	4.839	8.224	7.0344	7.7213	8.3056	8.3056	9.7805	2.4224	0.788	1.9661	12.8979	12.2607	12.7142	12.0996	6.9521
TCGA-AC-A23H	0	81	female	90	no	no	tumor free	stage iia	nx	t2	Positive	Negative		Positive	Positive	Positive	Ductal invasivo	Breast, NOS	negative	post (prior bilateral ovariectomy or >12 mo since lmp with no prior hysterectomy)	white	NA	NA	NA	NA	15.8	14.16	13.7	7.107	8.471	3.435	3.989	2.7341	4.7804	6.3824	7.2939	6.9841	2.5989	0	0.9204	13.6407	8.08151	16.458	4.50597	5.2553
TCGA-AC-A2B8	0	45	female	84	no	no	NA	stage iib	n0 (i-)	t3	Positive	Positive		Negative	Negative	Negative	Lobular	Breast, NOS	negative	post (prior bilateral ovariectomy or >12 mo since lmp with no prior hysterectomy)	white	NA	NA	NA	NA	12.43	13.41	14.66	6.592	8.539	5.268	9.25	7.2108	6.8753	6.5657	6.3598	9.6523	3.8178	0.3242	1.0056	12.8704	12.3867	12.5801	13.6502	6.2351
TCGA-AC-A2BK	0	1172	female	78	no	no	tumor free	stage iiia	n2a	t2	Negative	Negative		Negative		Negative	Ductal invasivo	Breast, NOS	negative	post (prior bilateral ovariectomy or >12 mo since lmp with no prior hysterectomy)	black or african american	NA	NA	NA	NA	10.51	13.46	15.58	5.864	4.528	0.7133	9.608	3.6453	4.4024	9.4974	2.6128	9.6613	9.9084	0.7133	1.5454	9.9404	3.06269	10.6212	2.45341	9.4852
TCGA-AC-A2BM	0	1162	female	41	no	no	tumor free	stage iib	n1a	t2	Positive	Positive			Negative	Negative	Ductal invasivo	Breast, NOS	negative	NA	black or african american	NA	NA	NA	NA	12.98	13.83	13	5.572	7.473	2.543	3.414	5.6336	5.1637	5.7492	5.7211	6.8813	1.6182	1.251	1.4463	15.4979	12.264	11.5281	11.8674	5.4293
TCGA-AC-A2FB	0	44	female	65	no	no	tumor free	stage iia	n0	t2	Positive	Positive	3+	Positive		Positive	Lobular	Breast, NOS	negative	NA	white	chemotherapy	taxotere	205	101	11.51	13.6	14.26	5.997	9.239	4.235	6.13	8.582	7.288	6.2762	3.6634	8.7319	0.4051	1.1996	1.1996	13.0438	12.1609	16.1648	11.1986	7.494
TCGA-AC-A2FF	0	1686	female	40	no	no	tumor free	stage iib	n1	t2	Positive	Positive			Negative	Negative	Lobular	Breast, NOS	negative	NA	asian	NA	NA	NA	NA	10.17	13.38	15.3	7.176	9.52	7.077	6.966	9.3872	9.4753	7.8127	6.5308	9.4526	1.8385	1.7024	1.963	13.0717	10.2753	13.3416	11.9226	6.3884
TCGA-AC-A2FG	0	1125	female	79	no	no	tumor free	stage iib	n1a	t2	Positive	Negative			Negative	Negative	Lobular	Breast, NOS	negative	post (prior bilateral ovariectomy or >12 mo since lmp with no prior hysterectomy)	white	NA	NA	NA	NA	11.82	13.67	14.22	7.178	7.97	2.289	7.418	8.0274	8.1496	6.7961	4.0027	10.1127	1.0261	1.3532	1.3879	12.168	14.5553	13.111	8.88526	5.799
TCGA-AC-A2FK	0	1180	female	45	no	no	tumor free	stage iiic	n3a	t2	Positive	Positive			Negative	Negative	Lobular	Breast, NOS	negative	NA	NA	NA	NA	NA	NA	13.71	13.93	14.39	7.299	9.556	9.854	7.315	8.7045	7.5146	6.1368	4.1616	10.5097	1.2227	2.5585	2.5929	11.7493	10.0657	13.3286	12.3825	7.6485
TCGA-AC-A2FO	0	1542	female	65	no	no	tumor free	stage iib	n1	t2	Positive	Negative		Negative	Indeterminate	Negative	Lobular	Breast, NOS	negative	post (prior bilateral ovariectomy or >12 mo since lmp with no prior hysterectomy)	white	NA	NA	NA	NA	12.72	13.02	14.57	7.539	9.503	5.97	5.829	7.8126	6.4189	7.7773	3.5202	9.411	3.3659	1.3514	1.6477	13.0631	14.1264	13.5627	8.03927	5.1188
TCGA-AC-A2QH	0	31	female	58	no	no	NA	stage iib	n0	t3	Negative	Negative		Negative		Negative	Metaplásico	Breast, NOS	negative	post (prior bilateral ovariectomy or >12 mo since lmp with no prior hysterectomy)	white	chemotherapy	cytoxan	208	94	3.827	13.18	15.65	6.325	10.8	7.617	7.723	5.0147	3.5506	9.7811	11.1069	11.2102	7.223	0.8674	1.4053	10.5264	4.12829	10.2175	2.35671	6.0291
TCGA-AC-A2QI	0	28	female	76	no	no	NA	stage iiia	n1a	t3	Positive	Negative	1+	Negative		Negative	Lobular	Breast, NOS	negative	post (prior bilateral ovariectomy or >12 mo since lmp with no prior hysterectomy)	white	NA	NA	NA	NA	11.12	13.64	14.79	7.154	9.372	5.871	6.277	6.5064	7.4521	7.531	5.9015	8.5638	0	0.398	0	12.314	13.1172	13.6198	6.54619	5.2056
TCGA-AC-A2QJ	0	69	female	48	no	no	tumor free	stage iiib	n0	t4b	Negative	Negative		Negative		Negative	Metaplásico	Breast, NOS	negative	peri (6-12 months since last menstrual period)	NA	NA	NA	NA	NA	8.608	12.61	16.77	8.165	12.65	6.737	1.121	3.3778	5.9558	11.3621	3.4571	4.6339	1.1206	0.6665	4.978	11.1206	5.20238	11.1816	0	8.0859
TCGA-AC-A3BB	0	30	female	46	no	no	NA	stage iiia	n2a	t3	Positive	Positive		Negative		Negative	Lobular	Breast, NOS	negative	NA	black or african american	chemotherapy	cytoxan	197	92	11.77	12.98	15.4	7.216	8.842	4.435	6.079	7.2678	6.7664	8.5151	5.8805	8.4653	2.9777	1.6653	0.4457	11.9663	11.2985	12.8105	11.1686	6.0158
TCGA-AC-A3HN	0	21	female	87	no	no	tumor free	stage iib	n1a	t2	Positive	Positive		Negative		Negative	Lobular	Breast, NOS	negative	post (prior bilateral ovariectomy or >12 mo since lmp with no prior hysterectomy)	white	NA	NA	NA	NA	9.901	13.29	14.96	7.567	8.965	4.531	6.492	7.5884	7.2217	7.4626	6.3916	8.7285	0.6104	0.84	3.0061	13.3152	13.6376	13.2424	9.06373	7.1379
TCGA-AC-A3OD	0	35	female	68	no	no	tumor free	stage iib	n1mi	t2	Positive	Positive	1+	Negative		Negative	Lobular	Breast, NOS	negative	post (prior bilateral ovariectomy or >12 mo since lmp with no prior hysterectomy)	white	NA	NA	NA	NA	10.82	12.74	14.14	5.218	8.099	3.105	6.426	7.6868	7.146	6.7973	4.2019	8.6175	2.3787	1.0001	1.6783	14.8072	15.2766	12.9756	12.7272	6.9381
TCGA-AC-A3QP	0	286	female	79	no	no	tumor free	stage iib	n1mi	t2	Positive	Positive	2+	Equivocal	Negative	Negative	Lobular	Breast, NOS	negative	post (prior bilateral ovariectomy or >12 mo since lmp with no prior hysterectomy)	white	hormone therapy	femara	NA	115	9.095	13	14.46	6.834	9.673	4.124	8.997	6.9855	7.6636	7.7836	5.6078	8.6377	0.4669	0	1.1019	12.3094	10.234	13.2919	10.273	6.6922
TCGA-AC-A3TN	0	34	female	75	no	no	tumor free	stage iib	n0	t3	Positive	Positive		Positive	Indeterminate	Positive	Lobular	Breast, NOS	negative	post (prior bilateral ovariectomy or >12 mo since lmp with no prior hysterectomy)	white	hormone therapy	arimidex	NA	55	8.436	13.03	13.96	5.679	7.853	2.129	7.355	4.4593	4.5544	7.2346	4.5312	6.2999	0.8073	0.8073	1.3218	13.7933	14.253	13.798	10.771	3.0222
TCGA-AC-A3W5	0	55	female	65	no	yes	tumor free	stage iia	n0	t2	Positive	Positive			Positive	Positive	Lobular	Breast, NOS	close	NA	black or african american	chemotherapy	docetaxel	139	56	12.25	12.99	15.17	7.549	9.244	4.537	6.08	6.3654	6.2609	7.8895	7.5778	9.0981	3.4426	0.4971	1.7941	11.722	9.09287	17.5131	6.91916	6.3509
TCGA-AC-A3W6	0	51	female	90	no	yes	tumor free	stage iiia	n1	t3	Positive	Positive	3+	Negative		Negative	Lobular	Breast, NOS	negative	post (prior bilateral ovariectomy or >12 mo since lmp with no prior hysterectomy)	white	NA	NA	NA	NA	8.366	13.11	15.46	7.77	9.825	2.864	5.193	7.1589	7.1881	8.8408	5.1426	7.7109	3.3518	0.5045	1.8121	12.7507	12.9813	11.9873	6.36116	4.9606
TCGA-AC-A3YI	0	47	female	74	no	no	NA	stage iiic	n3a	t1c	Positive	Positive	1+	Positive		Negative	Lobular	Breast, NOS	negative	post (prior bilateral ovariectomy or >12 mo since lmp with no prior hysterectomy)	white	chemotherapy	cytoxan	167	82	11.69	13.45	15.17	9.132	9.172	6.547	8.095	8.0903	7.0476	8.5678	6.8627	11.0626	0.5824	0.5824	2.8171	12.6112	10.6248	13.6448	7.85953	6.2497
TCGA-AC-A3YJ	0	40	female	66	no	no	tumor free	stage iia	n0 (i-)	t2	Positive	Positive					Papilar	Breast, NOS	negative	post (prior bilateral ovariectomy or >12 mo since lmp with no prior hysterectomy)	white	hormone therapy	arimidex	247	62	13.03	12.48	13.24	5.133	6.69	0.5657	3.647	5.7108	7.0712	4.8742	5.0725	5.5047	6.0509	0	1.2871	12.4492	13.6963	12.8567	13.2457	6.246
TCGA-AC-A5XS	0	47	female	74	no	yes	tumor free	stage iia	n0	t2	Positive	Positive		Negative		Negative	Lobular	Breast, NOS	negative	NA	white	NA	NA	NA	NA	9.822	12.29	14.72	6.966	7.883	3.363	4.705	5.4661	5.1256	6.9662	4.7557	7.9024	8.5859	0	2.7169	11.2977	12.6295	12.6129	9.04228	6.3464
TCGA-AC-A62X	0	34	female	72	no	yes	tumor free	stage iia	n0	t2	Positive	Negative					Ductal invasivo	Breast, NOS	negative	post (prior bilateral ovariectomy or >12 mo since lmp with no prior hysterectomy)	black or african american	NA	NA	NA	NA	12.23	13	13.5	6.46	8.997	2.247	4.699	3.3448	5.0287	5.1351	5.5094	6.5138	2.5841	3.7978	4.7224	9.8807	5.25006	12.4984	2.68093	8.8785
TCGA-AC-A62Y	0	55	female	79	no	no	tumor free	stage iib	n1	t2	Positive	Positive	1+	Negative		Negative	Lobular	Breast, NOS	positive	post (prior bilateral ovariectomy or >12 mo since lmp with no prior hysterectomy)	white	NA	NA	NA	NA	14.53	13.15	14.32	7.149	7.936	3.208	4.319	4.9956	5.4947	6.6422	4.5133	8.3227	4.5894	1.161	0.8672	12.5297	14.7137	12.1399	13.1637	5.9728
TCGA-AC-A6IV	0	36	female	47	no	no	tumor free	stage iib	n1	t2	Positive	Positive	2+	Equivocal			Lobular infiltrante misto	Breast, NOS	negative	NA	white	NA	NA	NA	NA	9.243	13.3	15.45	7.012	9.649	3.027	6.115	7.3395	7.0706	8.0976	6.4986	9.14	0.7785	1.2814	1.809	13.9558	12.2721	12.8229	10.4776	6.9338
TCGA-AC-A6IW	0	21	female	73	no	no	tumor free	stage iia	n0 (i-)	t2	Negative	Negative		Negative		Negative	Ductal invasivo	Breast, NOS	negative	post (prior bilateral ovariectomy or >12 mo since lmp with no prior hysterectomy)	black or african american	NA	NA	NA	NA	11.45	11.97	13.99	8.034	7.385	0.4014	3.722	5.9974	4.684	9.4187	4.7019	12.7614	0.4014	0.7152	4.3522	11.5692	6.87612	11.1915	4.47092	6.2914
TCGA-AC-A6IX	0	13	female	49	no	no	tumor free	stage iiic	n3a	t2	Positive	Positive					Lobular	Breast, NOS	negative	peri (6-12 months since last menstrual period)	white	NA	NA	NA	NA	9.096	13.18	14.62	6.331	8.854	4.028	5.484	7.0392	6.9052	7.6258	4.7291	8.7616	1.8287	1.0661	1.0661	13.4896	12.5484	12.512	7.13871	5.3224
TCGA-AC-A6NO	0	51	female	43	no	no	tumor free	stage iib	n1a	t2	Positive	Positive		Negative		Negative	Ductal invasivo	Breast, NOS	negative	NA	black or african american	NA	NA	NA	NA	12.62	12.81	13.43	5.437	8.319	5.61	5.463	6.0148	6.006	5.8064	6.1813	8.7416	0.8406	1.1284	2.3086	13.4847	12.5378	13.3598	12.2734	7.3945
TCGA-AC-A7VB	0	74	female	51	no	no	tumor free	stage iia	n1a	t1c	Positive	Negative					Ductal invasivo	Breast, NOS	negative	NA	black or african american	NA	NA	NA	NA	12.79	12.45	12.25	6.591	6.915	0.3704	1.862	4.5204	5.5708	4.6437	3.2007	6.086	0.6648	1.3006	0.9092	13.5802	14.4372	14.7511	4.16784	8.3179
TCGA-AC-A7VC	0	1	female	56	no	no	tumor free	stage iib	n0	t3	Negative	Negative		Negative		Negative	Metaplásico	Breast, NOS	negative	post (prior bilateral ovariectomy or >12 mo since lmp with no prior hysterectomy)	white	NA	NA	NA	NA	6.476	13.19	17.56	7.823	12.57	10.06	4.208	3.8813	7.3736	10.0625	8.1104	5.5286	0	1.5227	3.7536	11.3509	5.50243	10.5058	6.12272	7.5329
TCGA-AC-A8OP	0	53	female	72	no	no	tumor free	stage ia	n0 (i-)	t1c	Positive	Positive	1+	Indeterminate			Ductal invasivo	Breast, NOS	negative	post (prior bilateral ovariectomy or >12 mo since lmp with no prior hysterectomy)	black or african american	NA	NA	NA	NA	13	13.12	13.91	6.517	8.572	5.297	3.954	7.061	5.2187	6.2589	5.5409	8.382	3.4377	1.3522	1.0252	14.5989	14.2646	13.4982	6.46738	5.8041
TCGA-AC-A8OQ	0	34	female	72	no	no	tumor free	stage iib	n1a	t2	Negative	Negative		Indeterminate			Ductal invasivo	Breast, NOS	negative	post (prior bilateral ovariectomy or >12 mo since lmp with no prior hysterectomy)	black or african american	NA	NA	NA	NA	13.39	12.63	15.17	8.298	8.461	4.436	5.506	6.4296	4.6635	8.2236	5.9133	9.3586	2.0618	1.8663	5.2036	11.7364	6.74636	12.4393	5.20881	6.4472
TCGA-AC-A8OR	0	40	female	75	no	no	tumor free	stage ia	n0 (i-)	t1c	Positive	Positive		Negative		Negative	Adenocarcinoma mucinoso	Breast, NOS	negative	post (prior bilateral ovariectomy or >12 mo since lmp with no prior hysterectomy)	white	NA	NA	NA	NA	13.55	12.36	15.2	4.538	6.305	0	7.112	2.892	3.7914	3.2325	3.2325	6.8148	0	0.5793	0.9914	13.2147	14.0919	12.0167	12.0565	5.816
TCGA-AC-A8OS	0	70	female	71	no	no	tumor free	stage iia	n0 (i-)	t2	Positive	Positive	1+	Positive		Negative	Lobular	Breast, NOS	negative	post (prior bilateral ovariectomy or >12 mo since lmp with no prior hysterectomy)	white	NA	NA	NA	NA	10.31	13.16	14.69	6.249	8.814	4.032	6.015	8.0561	6.5007	7.7049	4.6009	8.6964	0.9092	0.9092	1.8615	12.7761	14.6887	12.2944	8.53155	6.0722
TCGA-AN-A03X	0	10	female	74	no	no	tumor free	stage iia	n0	t2	Positive	Positive	1+	Positive		Negative	Ductal invasivo	Breast, NOS	negative	post (prior bilateral ovariectomy or >12 mo since lmp with no prior hysterectomy)	white	NA	NA	NA	NA	12.59	12.98	15.17	7.083	9.529	4.083	6.576	2.6095	5.4508	7.6758	6.7823	7.5635	0	0	0	13.5733	13.8356	13.0712	11.9862	4.7965
TCGA-AN-A03Y	0	10	female	66	no	no	tumor free	stage iia	n0	t2	Positive	Positive	0	Negative		Negative	Ductal invasivo	Breast, NOS	negative	post (prior bilateral ovariectomy or >12 mo since lmp with no prior hysterectomy)	white	NA	NA	NA	NA	8.652	13.13	13.34	6.053	7.14	1.652	6.628	6.7381	7.1654	9.3134	6.0213	6.9515	0.4407	1.8077	2.5854	15.5795	14.047	12.2251	13.123	4.4411
TCGA-AN-A041	0	7	female	29	no	no	NA	stage iib	n1a	t2	Positive	Negative	2+	Positive		Positive	Ductal invasivo	Breast, NOS	negative	pre (<6 months since lmp and no prior bilateral ovariectomy and not on estrogen replacement)	white	NA	NA	NA	NA	15.15	13.39	14.38	7.12	9.381	3.767	5.082	5.8688	6.7887	6.2422	8.4135	8.1714	1.2191	1.4114	2.8276	13.1482	12.8957	14.1542	5.97923	7.8272
TCGA-AN-A046	0	10	female	68	no	no	tumor free	stage iia	n0	t2	Positive	Positive		Negative		Negative	Ductal invasivo	Breast, NOS	negative	post (prior bilateral ovariectomy or >12 mo since lmp with no prior hysterectomy)	white	NA	NA	NA	NA	13.02	13.7	14.15	7.415	8.61	4.261	5.148	5.9266	5.2663	5.9967	5.252	8.745	0.4632	1.3303	1.5327	12.607	14.2869	12.9091	14.124	5.8049
TCGA-AN-A049	0	19	female	62	no	no	tumor free	stage iia	n0	t2	Positive	Positive	0	Negative		Negative	Ductal invasivo	Breast, NOS	positive	post (prior bilateral ovariectomy or >12 mo since lmp with no prior hysterectomy)	white	NA	NA	NA	NA	12.72	12.83	14.05	6.035	8.461	3.789	5.767	5.6851	5.2391	6.2363	6.9997	7.8885	1.4383	0.5135	1.834	13.4951	14.9103	13.9081	11.8094	6.9256
TCGA-AN-A04A	0	90	female	36	no	no	tumor free	stage iiia	n2	t2	Positive	Positive	0	Negative		Negative	Ductal invasivo	Breast, NOS	positive	peri (6-12 months since last menstrual period)	white	NA	NA	NA	NA	14.51	13.3	14.82	6.705	9.848	5.113	6.439	6.1993	5.4268	7.5544	8.8223	9.2798	3.4335	0.7658	1.6326	13.1488	12.398	11.9252	9.2405	4.5272
TCGA-AN-A04C	0	54	female	51	no	no	tumor free	stage iib	n1	t2	Negative	Negative	3+	Positive		Positive	Ductal invasivo	Breast, NOS	positive	post (prior bilateral ovariectomy or >12 mo since lmp with no prior hysterectomy)	white	NA	NA	NA	NA	14.1	12.34	13.21	6.708	6.976	2.577	5.963	6.0501	4.4071	5.1166	5.1744	9.2461	2.8844	0	1.2742	12.1107	9.21521	17.291	3.92476	6.4342
TCGA-AN-A04D	0	52	female	58	no	no	tumor free	stage iib	n1	t2	Negative	Negative	0	Negative		Negative	Ductal invasivo	Breast, NOS	positive	post (prior bilateral ovariectomy or >12 mo since lmp with no prior hysterectomy)	white	NA	NA	NA	NA	12.48	12.35	12.57	6.802	7.625	2.331	3.035	3.9173	4.4417	3.5779	4.2801	8.6359	0.365	1.5924	3.7729	7.8911	4.28006	12.054	2.98377	4.8969
TCGA-AN-A0AJ	0	244	female	79	no	no	tumor free	stage iib	n0	t3	Positive	Positive	3+	Positive		Positive	Ductal e lobular infiltrante	Breast, NOS	negative	post (prior bilateral ovariectomy or >12 mo since lmp with no prior hysterectomy)	white	NA	NA	NA	NA	13.6	12.8	13.89	5.662	8.185	4.266	6.226	4.3104	4.0226	7.1844	12.4093	7.8711	9.2846	0	1.1351	13.5596	13.6242	12.5116	12.9787	5.7043
TCGA-AN-A0AK	0	224	female	76	no	no	tumor free	stage iia	n0	t2	Positive	Negative	2+	Positive		Positive	Ductal invasivo	Breast, NOS	negative	post (prior bilateral ovariectomy or >12 mo since lmp with no prior hysterectomy)	white	NA	NA	NA	NA	14.27	12.2	12.83	6.109	7.225	2.378	4.779	2.8673	3.8088	8.0502	4.5392	7.6832	2.594	0	2.4901	12.7646	13.6413	13.4211	4.37374	3.673
TCGA-AN-A0AL	0	198	female	41	no	no	tumor free	stage iiib	n0	t4	Negative	Negative	0	Negative		Negative	Ductal invasivo	Breast, NOS	negative	pre (<6 months since lmp and no prior bilateral ovariectomy and not on estrogen replacement)	white	NA	NA	NA	NA	13.68	13.15	14.83	7.776	9.464	4.373	6.298	5.9398	6.1177	7.866	6.5668	12.178	9.1636	0.4881	2.4405	12.0998	6.10926	11.3851	5.94928	7.9101
TCGA-AN-A0AM	0	5	female	56	no	no	tumor free	stage iia	n0	t2	Positive	Negative		Negative		Negative	Ductal invasivo	Breast, NOS	negative	post (prior bilateral ovariectomy or >12 mo since lmp with no prior hysterectomy)	white	NA	NA	NA	NA	13.68	12.94	13.51	7.883	7.819	5.017	6.457	4.4542	3.6843	6.7508	7.7323	8.8656	3.2278	1.0328	1.456	12.9761	14.4362	11.4383	4.95356	5.3363
TCGA-AN-A0AR	0	10	female	55	no	no	tumor free	stage iia	n0	t2	Negative	Negative	0	Negative		Negative	Ductal invasivo	Breast, NOS	negative	pre (<6 months since lmp and no prior bilateral ovariectomy and not on estrogen replacement)	white	NA	NA	NA	NA	12.16	13.48	15.31	5.726	6.404	1.487	2.759	3.5631	3.2714	4.1367	4.0763	11.5126	0	1.4871	1.2884	12.9949	6.26862	11.168	2.20367	10.0894
TCGA-AN-A0AS	0	10	female	70	no	no	tumor free	stage iiia	n2	t2	Positive	Negative	0	Negative		Negative	Ductal invasivo	Breast, NOS	negative	post (prior bilateral ovariectomy or >12 mo since lmp with no prior hysterectomy)	white	NA	NA	NA	NA	13.12	13.5	15.2	7.208	8.99	3.668	6.209	2.3377	4.2496	7.4726	6.5724	8.2775	2.3377	0	2.5744	13.1176	12.0706	12.018	5.67274	6.9853
TCGA-AN-A0AT	0	10	female	62	no	no	tumor free	stage iia	n0	t2	Negative	Negative		Negative		Negative	Ductal invasivo	Breast, NOS	negative	post (prior bilateral ovariectomy or >12 mo since lmp with no prior hysterectomy)	white	NA	NA	NA	NA	12.88	15.61	14.2	6.048	7.421	3.354	6.796	3.5794	2.8762	6.8971	8.4409	10.0629	1.4487	1.1064	3.6474	13.4602	4.42405	10.8625	2.33219	7.3539
TCGA-AN-A0FD	0	196	female	71	no	no	tumor free	stage iia	n0	t2	Positive	Positive	2+	Positive	Positive	Positive	Ductal invasivo	Breast, NOS	negative	post (prior bilateral ovariectomy or >12 mo since lmp with no prior hysterectomy)	white	NA	NA	NA	NA	14.32	13.53	14.3	6.694	8.952	5.468	4.47	4.4394	5.6684	7.2025	7.5669	8.8438	0.5562	0.5562	0.5562	13.0911	14.4759	12.0302	8.4339	4.6158
TCGA-AN-A0FF	0	172	female	32	no	no	tumor free	stage ia	n0	t1b	Positive	Positive	0	Negative		Negative	Ductal invasivo	Breast, NOS	negative	pre (<6 months since lmp and no prior bilateral ovariectomy and not on estrogen replacement)	white	NA	NA	NA	NA	13.83	13.35	14.07	6.389	8.272	4.893	3.676	5.7151	4.8196	5.8593	9.1305	7.7693	1.6819	0.7959	1.8386	13.2474	12.7113	12.2539	10.2528	7.9859
TCGA-AN-A0FJ	0	242	female	59	no	no	tumor free	stage iv	n2	t2	Positive	Negative	1+	Positive		Negative	Ductal invasivo	Breast, NOS	negative	peri (6-12 months since last menstrual period)	white	NA	NA	NA	NA	13.85	12.83	15.63	7.624	8.13	0.6783	7.997	4.4988	9.4381	9.2744	12.8991	6.073	0	0	1.766	10.9528	4.10488	11.429	3.6328	9.7721
TCGA-AN-A0FK	0	213	female	88	no	no	tumor free	stage iiib	n0	t4	Positive	Positive	1+	Positive		Negative	Ductal invasivo	Breast, NOS	negative	post (prior bilateral ovariectomy or >12 mo since lmp with no prior hysterectomy)	white	NA	NA	NA	NA	14.51	13.25	13.17	5.78	8.077	1.516	4.293	4.3734	6.6385	5.5819	5.1392	7.0803	0	0	0.8027	14.0184	15.0763	12.3313	13.2907	4.8722
TCGA-AN-A0FL	0	231	female	62	no	no	tumor free	stage iia	n0	t2	Negative	Negative	1+	Positive		Negative	Ductal invasivo	Breast, NOS	negative	post (prior bilateral ovariectomy or >12 mo since lmp with no prior hysterectomy)	white	NA	NA	NA	NA	13.47	12.52	13.32	5.678	7.107	2.487	4.885	3.7481	5.1328	4.379	2.8049	11.5466	0	0.942	3.4301	11.0055	4.64109	11.7236	8.54372	8.6649
TCGA-AN-A0FN	0	218	female	61	no	no	tumor free	stage ib	n0	t1c	Positive	Positive	1+	Positive		Negative	Lobular	Breast, NOS	negative	post (prior bilateral ovariectomy or >12 mo since lmp with no prior hysterectomy)	white	NA	NA	NA	NA	8.005	13.72	15.89	8.468	10.21	6.641	7.581	7.8344	7.5786	8.2242	8.0013	10.0517	1.0083	1.2318	2.2353	12.5537	12.6461	11.941	8.58647	5.3499
TCGA-AN-A0FS	0	191	female	55	no	no	tumor free	stage ib	n0	t1c	Positive	Negative	1+	Positive		Negative	Lobular	Breast, NOS	negative	peri (6-12 months since last menstrual period)	white	NA	NA	NA	NA	12.13	13.7	14.92	5.773	8.953	3.443	6.879	7.387	7.5263	7.1322	4.0835	9.0118	2.6004	1.0093	0.5912	15.0826	14.5526	13.0632	8.45522	5.3668
TCGA-AN-A0FT	0	183	female	63	no	no	tumor free	stage iib	n1	t2	Positive	Positive	3+	Positive		Positive	Ductal invasivo	Breast, NOS	negative	post (prior bilateral ovariectomy or >12 mo since lmp with no prior hysterectomy)	white	NA	NA	NA	NA	14.23	11.82	14.66	8.234	8.794	3.083	6.084	5.9549	5.4099	7.1928	4.9491	8.5761	6.8	0	0.501	12.3297	12.4933	17.5467	9.56595	3.918
TCGA-AN-A0FV	0	10	female	58	no	no	tumor free	stage iia	n0	t2	Negative	Negative	3+	Positive		Positive	Ductal invasivo	Breast, NOS	negative	post (prior bilateral ovariectomy or >12 mo since lmp with no prior hysterectomy)	white	NA	NA	NA	NA	15.03	13.19	14.46	7.467	8.827	3.555	4.61	1.1058	5.1984	6.8073	7.584	7.404	0	0.4689	0.8222	11.9833	7.77069	17.5445	4.87875	6.4242
TCGA-AN-A0FW	0	11	female	67	no	no	tumor free	stage iiia	n2	t2	Positive	Indeterminate	1+	Negative		Negative	Ductal invasivo	Breast, NOS	negative	post (prior bilateral ovariectomy or >12 mo since lmp with no prior hysterectomy)	white	NA	NA	NA	NA	14.46	13.55	14	6.505	8.368	2.506	3.497	7.0781	5.7721	6.3647	6.1785	8.6317	5.8207	1.9287	1.8054	14.0502	14.5843	11.5545	10.8972	4.0254
TCGA-AN-A0FX	0	10	female	52	no	no	tumor free	stage iia	n0	t2	Negative	Negative	1+	Positive		Negative	Ductal invasivo	Breast, NOS	negative	post (prior bilateral ovariectomy or >12 mo since lmp with no prior hysterectomy)	white	NA	NA	NA	NA	12.52	14.82	14.9	7.551	9.665	3.402	8.777	6.3239	5.5328	7.2618	8.8634	9.1042	6.1006	0.9686	4.4579	11.0666	8.2706	12.2486	7.67151	6.6048
TCGA-AN-A0FY	0	10	female	55	no	no	tumor free	stage ib	n0	t1c	Positive	Positive	0	Negative		Negative	Ductal invasivo	Breast, NOS	negative	post (prior bilateral ovariectomy or >12 mo since lmp with no prior hysterectomy)	white	NA	NA	NA	NA	14.3	12.73	14.01	6.359	8.954	3.108	6.187	4.8595	4.8595	7.5543	7.1159	7.3591	1.8959	0.8611	1.8959	12.8056	13.5153	11.9648	13.7406	3.5035
TCGA-AN-A0FZ	0	10	female	45	no	no	tumor free	stage iiia	n2	t2	Positive	Negative	2+	Positive		Positive	Ductal invasivo	Breast, NOS	negative	pre (<6 months since lmp and no prior bilateral ovariectomy and not on estrogen replacement)	white	NA	NA	NA	NA	15.15	13.28	13.74	8.075	9.04	4.096	3.401	4.7093	6.4227	9.9025	7.2666	8.4914	0	0.588	1.8139	12.7384	13.2663	13.6538	5.5138	5.9574
TCGA-AN-A0G0	0	16	female	56	no	no	tumor free	stage iia	n0	t2	Negative	Negative	1+	Negative		Negative	Ductal invasivo	Breast, NOS	negative	post (prior bilateral ovariectomy or >12 mo since lmp with no prior hysterectomy)	white	NA	NA	NA	NA	13.37	13.63	15.35	6.835	7.769	2.175	8.928	3.3343	3.0062	8.8261	5.1768	9.9886	0.3708	0.6656	1.4077	12.2604	2.77865	12.557	3.37565	9.7751
TCGA-AN-A0XL	0	10	female	61	no	no	NA	stage iia	n0	t2	Positive	Positive	1+	Negative		Negative	Ductal invasivo	Breast, NOS	negative	post (prior bilateral ovariectomy or >12 mo since lmp with no prior hysterectomy)	white	NA	NA	NA	NA	12.98	13.2	15.24	7.865	8.514	4.063	7.846	7.1044	6.6302	6.9205	3.9974	9.5743	3.2069	0.4587	0.4587	13.6223	13.793	13.3954	10.5053	4.8615
TCGA-AN-A0XN	0	10	female	68	no	no	NA	stage iiia	n2	t2	Negative	Positive		Negative		Negative	Ductal invasivo	Breast, NOS	negative	post (prior bilateral ovariectomy or >12 mo since lmp with no prior hysterectomy)	white	NA	NA	NA	NA	12.28	13.73	15.84	7.699	9.65	4.995	7.886	3.3171	6.4623	7.6811	8.2089	8.6971	0	0.9973	1.996	13.041	11.7478	11.3656	14.6199	6.602
TCGA-AN-A0XO	0	375	female	59	no	no	NA	stage iiia	n2	t2	Positive	Negative	1+	Negative		Negative	Ductal invasivo	Breast, NOS	negative	post (prior bilateral ovariectomy or >12 mo since lmp with no prior hysterectomy)	white	NA	NA	NA	NA	13.32	13.9	14.37	6.327	8.563	4.637	5.896	4.3047	5.3403	6.5626	7.488	9.2321	3.9001	1.0957	1.0957	13.7913	14.2704	13.3477	13.0107	7.3389
TCGA-AN-A0XP	0	9	female	69	no	no	NA	stage iiia	n2	t2	Positive	Positive	2+	Positive		Positive	Ductal invasivo	Breast, NOS	negative	post (prior bilateral ovariectomy or >12 mo since lmp with no prior hysterectomy)	white	NA	NA	NA	NA	13.98	13.51	13.6	6.568	8.617	2.28	5.765	2.5418	5.8152	5.7216	5.7304	5.6422	0.4022	0.9742	1.7008	13.7523	15.2194	13.2105	12.2554	3.5768
TCGA-AN-A0XR	0	10	female	55	no	no	NA	stage iiia	n2	t2	Positive	Negative		Negative		Negative	Ductal invasivo	Breast, NOS	negative	post (prior bilateral ovariectomy or >12 mo since lmp with no prior hysterectomy)	white	NA	NA	NA	NA	12.74	12.92	15.35	6.229	8.13	1.408	5.055	2.2389	3.5027	5.4318	6.4766	6.1134	0.4992	0.4992	1.6168	14.2297	14.7282	11.7234	9.21899	3.1464
TCGA-AN-A0XS	0	10	female	63	no	no	NA	stage iiia	n2	t2	Negative	Positive		Negative		Negative	Ductal invasivo	Breast, NOS	negative	post (prior bilateral ovariectomy or >12 mo since lmp with no prior hysterectomy)	white	NA	NA	NA	NA	12.99	13.62	14.71	7.27	8.582	3.781	6.448	5.4101	6.074	7.0842	6.9685	8.9087	0.4081	0	2.2996	12.4006	13.5794	12.8443	14.0614	6.1948
TCGA-AN-A0XT	0	10	female	54	no	no	NA	stage iiia	n2	t2	Positive	Negative		Negative		Negative	Ductal invasivo	Breast, NOS	negative	post (prior bilateral ovariectomy or >12 mo since lmp with no prior hysterectomy)	white	NA	NA	NA	NA	14.17	12.73	13.91	7.027	7.343	2.007	5.56	8.2349	9.5622	6.2409	6.5508	7.1311	2.9013	1.4466	2.1542	13.2653	15.3286	12.07	8.12322	7.5597
TCGA-AN-A0XU	0	10	female	54	no	no	NA	stage iia	n0	t2	Negative	Negative		Negative		Negative	Ductal invasivo	Breast, NOS	negative	post (prior bilateral ovariectomy or >12 mo since lmp with no prior hysterectomy)	white	NA	NA	NA	NA	12.24	13.8	14.91	8.558	8.519	3.546	4.631	5.2298	3.1579	4.4607	5.4391	8.003	0	0.4272	5.1935	10.5466	9.39362	12.433	2.70341	7.5234
TCGA-AN-A0XV	0	162	female	67	no	no	NA	stage iiia	n2	t2	Positive	Positive	2+	Positive	Negative	Negative	Ductal invasivo	Breast, NOS	negative	post (prior bilateral ovariectomy or >12 mo since lmp with no prior hysterectomy)	white	NA	NA	NA	NA	13.85	13.67	14.66	6.524	8.534	5.15	6.885	8.0981	7.2772	7.1834	6.1864	9.0352	0.4316	0.4316	1.456	13.5561	14.808	12.0801	10.051	4.6472
TCGA-AN-A0XW	0	170	female	36	no	no	NA	stage iiia	n2	t2	Positive	Positive	2+	Positive	Negative	Negative	Ductal invasivo	Breast, NOS	negative	pre (<6 months since lmp and no prior bilateral ovariectomy and not on estrogen replacement)	white	NA	NA	NA	NA	13.63	13.54	15.23	6.755	9.56	5.742	7.045	6.6745	6.2045	7.7866	10.5039	9.0832	7.7349	0	1.3539	13.867	11.9175	12.1456	10.6828	4.4342
TCGA-AO-A03L	0	2442	female	34	no	no	tumor free	stage iiia	n2	t3	Positive	Positive	2+	Positive	Negative	Negative	Ductal invasivo	Breast, NOS	negative	pre (<6 months since lmp and no prior bilateral ovariectomy and not on estrogen replacement)	asian	chemotherapy	doxorubicin	140	36	14.18	12.82	13.73	7.149	8.771	4.381	4.186	6.268	5.4592	6.0903	6.4372	8.6275	8.355	0	0.7324	13.5736	11.8813	13.4968	8.61418	5.5838
TCGA-AO-A03M	0	1455	female	29	no	no	tumor free	stage i	n0 (i-)	t1c	Positive	Positive	2+	Negative	Negative	Negative	Ductal invasivo	Breast, NOS	negative	pre (<6 months since lmp and no prior bilateral ovariectomy and not on estrogen replacement)	white	chemotherapy	doxorubicin	105	63	15.15	13.07	13.92	6.555	8.503	6.214	5.649	7.1236	6.4217	6.28	6.9411	7.8037	6.2036	1.6499	0.8494	12.6159	11.4368	13.7603	10.8152	5.5372
TCGA-AO-A03N	0	1645	female	59	no	no	with tumor	stage iib	n1a	t2	Positive	Positive	0	Negative		Negative	Ductal invasivo	Breast, NOS	negative	post (prior bilateral ovariectomy or >12 mo since lmp with no prior hysterectomy)	white	chemotherapy	doxorubicin	153	55	13.28	12.75	14.95	6.564	9.956	6.111	4.324	3.1718	6.192	7.9417	6.4115	8.5828	8.7769	1.0011	0	12.2382	12.2124	11.8704	5.73004	5.0245
TCGA-AO-A03O	1	2483	female	69	no	no	tumor free	stage iia	n0 (i-)	t2	Positive	Positive	1+	Negative	Negative	Negative	Ductal invasivo	Breast, NOS	negative	post (prior bilateral ovariectomy or >12 mo since lmp with no prior hysterectomy)	black or african american	chemotherapy	doxorubicin	98	54	13.39	13.61	12.99	6.677	6.925	3.575	7.314	5.4382	5.7966	6.9303	3.9862	6.1788	10.1177	0	1.856	12.8992	13.9112	12.5365	10.8667	4.6449
TCGA-AO-A03P	0	2576	female	54	no	no	with tumor	stage iib	n1	t2	Positive	Positive	0	Negative		Negative	Ductal invasivo	Breast, NOS	close	post (prior bilateral ovariectomy or >12 mo since lmp with no prior hysterectomy)	black or african american	immunotherapy	bevacizumab	2822	2451	13.62	13.21	13.39	9.616	7.879	2.002	5.827	4.6843	6.5468	8.1455	5.5155	6.7286	0.4157	0.7379	1.5866	14.9317	14.271	12.9321	11.2174	5.9567
TCGA-AO-A03R	0	1707	female	57	no	no	tumor free	stage iib	n1a	t2	Positive	Positive	0	Negative	Negative	Negative	Ductal invasivo	Breast, NOS	negative	post (prior bilateral ovariectomy or >12 mo since lmp with no prior hysterectomy)	white	chemotherapy	cyclophosphamide	109	67	13.14	12.51	14.29	7.42	8.474	1.586	6.521	6.8476	4.25	5.8518	5.3829	8.993	2.5043	0.7379	2.1171	13.3561	13.6126	10.7607	8.42703	5.0465
TCGA-AO-A03T	0	1187	female	42	no	no	tumor free	stage iib	n1a	t2	Positive	Positive	0	Negative		Negative	Ductal invasivo	Breast, NOS	negative	pre (<6 months since lmp and no prior bilateral ovariectomy and not on estrogen replacement)	white	chemotherapy	cyclophosphamide	122	80	14.15	12.06	14.12	6.466	9.098	7.169	3.496	7.6512	5.2873	7.2349	4.3238	9.1762	1.0203	1.3463	2.0304	13.1366	12.2448	12.294	9.05045	5.4318
TCGA-AO-A03U	1	1793	female	31	no	no	tumor free	stage i	n0 (i-)	t1c	Negative	Negative	0	Negative	Negative	Negative	Secretor	Breast, NOS	negative	pre (<6 months since lmp and no prior bilateral ovariectomy and not on estrogen replacement)	white	chemotherapy	cyclophosphamide	216	70	13.38	14.86	15	7.897	8.169	7.294	12.23	7.5267	7.6762	6.0838	6.2318	14.5479	0	0.6873	2.5564	11.7093	7.10869	11.9851	5.41976	9.8628
TCGA-AO-A03V	0	886	female	41	no	no	tumor free	stage i	n0 (i-)	t1c	Positive	Positive	0	Negative		Negative	Ductal invasivo	Breast, NOS	negative	peri (6-12 months since last menstrual period)	white	chemotherapy	cyclophosphamide	200	102	14.61	13.34	13.73	6.055	8.419	4.662	4.061	6.2083	6.2901	6.454	5.9583	9.4447	6.7399	0	1.566	13.1662	12.3685	12.3962	12.1499	5.3013
TCGA-AO-A0J2	0	585	female	41	no	no	tumor free	stage ia	n0 (i-)	t1c	Negative	Negative	2+	Equivocal	Negative	Negative	Ductal invasivo	Breast, NOS	negative	pre (<6 months since lmp and no prior bilateral ovariectomy and not on estrogen replacement)	white	chemotherapy	cyclophosphamide	106	64	13.62	13.14	13.2	7.512	7.372	3.564	4.108	5.2278	3.4929	6.2028	7.6876	8.7137	0	0.3617	2.6156	12.1148	6.79425	13.1103	3.33887	7.4331
TCGA-AO-A0J3	0	302	female	67	no	no	tumor free	stage iib	n1b	t2	Positive	Positive	2+	Equivocal	Negative	Negative	Ductal invasivo misto	Breast, NOS	negative	post (prior bilateral ovariectomy or >12 mo since lmp with no prior hysterectomy)	white	chemotherapy	doxorubicin	107	66	13.41	11.96	11.99	4.849	6.036	0.9956	3.874	4.9103	5.7726	11.4178	6.258	5.03	4.7057	0.9956	0.9956	17.0961	14.349	11.7001	10.1673	6.5148
TCGA-AO-A0J4	0	294	female	41	no	no	tumor free	stage ia	n0 (i-)	t1c	Negative	Negative		Negative		Negative	Ductal invasivo	Breast, NOS	negative	pre (<6 months since lmp and no prior bilateral ovariectomy and not on estrogen replacement)	black or african american	chemotherapy	cyclophasphamide	175	131	13.5	14.43	15.21	7.235	8.55	5.495	6.832	6.4244	4.2164	6.5553	7.0832	10.5517	0.8195	1.0141	5.3584	13.0488	5.07169	11.9462	4.7275	4.8975
TCGA-AO-A0J5	0	735	female	48	yes	no	with tumor	stage iv	n1a	t4	Positive	Negative	2+	Equivocal	Negative	Negative	Ductal invasivo misto	Breast, NOS	close	pre (<6 months since lmp and no prior bilateral ovariectomy and not on estrogen replacement)	white	other, specify	zoledronic acid	NA	-1	14.28	13.12	14.73	6.898	9.036	4.222	4.386	6.4762	7.1837	8.3056	5.8132	8.2331	3.9872	1.2641	1.4234	12.3339	13.223	12.7716	5.77681	6.1401
TCGA-AO-A0J6	0	775	female	61	no	no	tumor free	stage iia	n0 (i-)	t2	Negative	Negative	0	Negative		Negative	Ductal invasivo	Breast, NOS	negative	post (prior bilateral ovariectomy or >12 mo since lmp with no prior hysterectomy)	white	chemotherapy	cyclophosphamide	116	74	13.43	14.16	14.62	8.214	6.713	2.61	8.683	5.3515	3.0266	5.169	2.7808	7.8029	5.869	0	2.8842	12.1599	7.50793	11.9923	1.34022	8.3933
TCGA-AO-A0J7	0	261	female	71	no	no	tumor free	stage iib	n1	t2	Positive	Positive	1+	Negative		Negative	Ductal invasivo misto	Breast, NOS	negative	post (prior bilateral ovariectomy or >12 mo since lmp with no prior hysterectomy)	white	chemotherapy	cyclophosphamide	140	97	13.45	14.03	12.96	6.087	7.826	2.825	3.091	3.9708	5.2569	5.9427	5.4226	6.2186	0.4415	0	0.7791	11.5824	14.6262	12.923	10.1339	5.9594
TCGA-AO-A0J8	0	277	female	61	no	no	tumor free	stage iia	n0 (i+)	t2	Positive	Positive	1+	Negative		Negative	Lobular	Breast, NOS	negative	post (prior bilateral ovariectomy or >12 mo since lmp with no prior hysterectomy)	white	chemotherapy	cyclophosphamide	224	63	8.5	13.73	14.1	6.47	7.879	4.557	7.715	6.0904	6.4868	6.0528	6.3561	6.8943	0	0.8087	0.3225	13.0695	13.9659	13.32	11.9064	6.3249
TCGA-AO-A0J9	0	1256	female	61	no	no	with tumor	stage iiic	n3	t2	Positive	Positive			Negative	Negative	Lobular	Breast, NOS	positive	post (prior bilateral ovariectomy or >12 mo since lmp with no prior hysterectomy)	white	chemotherapy	cyclophosphamide	128	85	9.272	12.38	16.1	7.201	8.898	2.985	6.029	6.986	6.4743	8.3187	5.3245	9.1758	6.6944	1.394	1.6017	10.8304	13.0262	11.5162	10.3056	4.9019
TCGA-AO-A0JA	0	346	female	36	no	no	with tumor	stage iiic	n3	t2	Positive	Positive	1+	Negative		Negative	Ductal invasivo	Breast, NOS	negative	pre (<6 months since lmp and no prior bilateral ovariectomy and not on estrogen replacement)	black or african american	hormone therapy	tamoxifen	242	166	13.62	13.7	14.3	6.265	9.417	3.444	3.62	6.0512	6.6417	6.8146	7.1267	9.7713	3.8845	0.4362	1.4674	13.009	12.706	12.2979	9.2416	5.0953
TCGA-AO-A0JB	0	1150	female	50	no	no	tumor free	stage iiia	n1a	t3	Positive	Positive	0	Negative		Negative	Ductal invasivo	Breast, NOS	negative	pre (<6 months since lmp and no prior bilateral ovariectomy and not on estrogen replacement)	white	hormone therapy	tamoxifen	NA	175	12.34	12.45	14.7	7.092	9.787	5.8	4.333	7.8421	5.4399	7.2559	4.8258	8.0941	5.9672	0	5.8351	12.1543	12.0749	12.0146	9.41177	4.8937
TCGA-AO-A0JC	0	1547	female	64	no	no	tumor free	stage iia	n0 (i-)	t2	Positive	Positive	0	Negative		Negative	Ductal invasivo	Breast, NOS	negative	post (prior bilateral ovariectomy or >12 mo since lmp with no prior hysterectomy)	white	chemotherapy	methotrexate	221	70	10.86	12.07	15.33	6.433	7.923	6.087	8.248	8.3864	5.9712	7.219	5.4707	9.6904	6.2865	0	1.8588	11.2069	11.8554	10.0211	8.57512	4.3717
TCGA-AO-A0JD	0	1813	female	59	no	no	tumor free	stage iiia	n1a	t3	Positive	Positive	1+	Negative	Negative	Negative	Ductal invasivo	Breast, NOS	negative	post (prior bilateral ovariectomy or >12 mo since lmp with no prior hysterectomy)	white	chemotherapy	doxorubicin	104	62	13.02	13.72	12.74	6.274	7.49	2.004	4.905	5.6414	6.0546	4.4392	3.6627	6.7906	8.3424	0.4608	2.133	13.5312	13.4085	12.1923	10.8296	8.8421
TCGA-AO-A0JE	0	1966	female	53	no	no	tumor free	stage iiia	n2a	t2	Negative	Negative	3+	Positive	Positive	Positive	Ductal invasivo	Breast, NOS	positive	post (prior bilateral ovariectomy or >12 mo since lmp with no prior hysterectomy)	black or african american	chemotherapy	cyclophosphamide	105	63	14.3	13.04	14.66	8.113	9.69	4.936	7.842	5.3052	5.349	6.9533	8.7865	8.4187	5.4989	0.8571	1.5986	12.6345	7.42791	15.5638	5.49886	7.8992
TCGA-AO-A0JF	0	354	female	68	no	no	tumor free	stage iia	n1a	t1c	Positive	Positive	1+	Negative		Negative	Ductal invasivo	Breast, NOS	negative	post (prior bilateral ovariectomy or >12 mo since lmp with no prior hysterectomy)	white	chemotherapy	cyclophosphamide	155	105	13.3	14.09	15.14	7.291	9.622	4.971	7.154	7.6582	8.3009	7.0741	6.2099	10.0697	5.6045	0.4692	1.3433	12.5279	13.3111	12.8106	11.245	5.4609
TCGA-AO-A0JG	0	449	female	49	no	no	tumor free	stage iiia	n2a	t2	Positive	Positive	1+	Negative		Negative	Ductal invasivo misto	Breast, NOS	close	post (prior bilateral ovariectomy or >12 mo since lmp with no prior hysterectomy)	white	chemotherapy	cyclophosphamide	122	80	13.98	12.83	14.01	5.598	8.262	2.769	4.722	8.0063	7.2172	6.5313	5.1024	9.0346	0.6889	1.3391	0.9396	14.5528	13.2725	12.589	7.96557	5.4236
TCGA-AO-A0JI	0	1172	female	56	no	no	tumor free	stage iia	n1	t1c	Positive	Negative	1+	Negative		Negative	Ductal invasivo	Breast, NOS	negative	post (prior bilateral ovariectomy or >12 mo since lmp with no prior hysterectomy)	white	chemotherapy	doxorubicin	140	98	13.27	13.15	12.91	4.013	6.869	1.095	2.369	7.7654	8.9114	4.859	5.6932	6.8034	0	0.8134	1.3303	14.2969	14.3257	13.3064	6.92391	6.5856
TCGA-AO-A0JJ	0	1512	female	54	no	no	tumor free	stage iib	n1a	t2	Positive	Positive	0	Negative		Negative	Lobular	Breast, NOS	negative	post (prior bilateral ovariectomy or >12 mo since lmp with no prior hysterectomy)	white	chemotherapy	cyclophospamide	98	56	10.03	13.68	14.5	5.837	8.577	3.516	6.377	7.2227	7.2706	6.5025	3.3223	8.4888	0	0	0	12.9436	14.1117	12.0031	12.0013	5.5902
TCGA-AO-A0JL	0	1319	female	59	no	no	tumor free	stage iiia	n2a	t2	Negative	Negative	1+	Negative	Positive	Positive	Ductal invasivo	Breast, NOS	negative	post (prior bilateral ovariectomy or >12 mo since lmp with no prior hysterectomy)	white	chemotherapy	cyclophosphamide	122	80	13.15	11.93	14.7	7.968	10.18	6.341	5.259	3.8529	7.1704	6.8946	6.3304	9.3086	0	2.8305	6.5537	9.9918	7.7884	14.0757	4.92332	7.7804
TCGA-AO-A0JM	0	1826	female	40	no	no	tumor free	stage iib	n1	t2	Positive	Positive	3+	Positive	Positive	Positive	Ductal invasivo	Breast, NOS	negative	pre (<6 months since lmp and no prior bilateral ovariectomy and not on estrogen replacement)	NA	chemotherapy	cyclophosphamide	120	78	14.19	12.71	14.94	7.15	9.291	6.016	5.979	3.8695	5.097	6.5815	14.2962	8.0842	2.0936	0.6273	0	13.1633	11.7566	15.7324	7.08249	4.9522
TCGA-AO-A124	0	3120	female	38	no	no	tumor free	stage iia	n0 (i-)	t2	Negative	Negative	0	Negative		Negative	Ductal invasivo misto	Breast, NOS	negative	pre (<6 months since lmp and no prior bilateral ovariectomy and not on estrogen replacement)	white	chemotherapy	doxorubicin	126	60	12.99	13.33	14.32	6.661	9.503	2.053	6.159	2.3243	3.6383	5.3402	4.5442	10.7643	0.3632	0.6532	3.8248	8.3898	3.02816	12.9376	2.40452	6.4925
TCGA-AO-A125	0	3019	female	72	no	no	tumor free	stage iia	n0 (i-)	t2	Positive	Positive	0	Negative	Negative	Negative	Papilar	Breast, NOS	negative	post (prior bilateral ovariectomy or >12 mo since lmp with no prior hysterectomy)	black or african american	hormone therapy	tamoxifen	799	129	12.46	12.52	12.43	4.72	6.678	0	8.568	2.4702	4.8201	3.4382	2.4702	4.9142	4.1417	2.6549	1.7096	13.4449	15.0819	12.6779	14.4007	4.9494
TCGA-AO-A126	0	2850	female	39	no	no	tumor free	stage iia	n0 (i-)	t2	Positive	Positive	1+	Negative	Negative	Negative	Ductal invasivo	Breast, NOS	negative	pre (<6 months since lmp and no prior bilateral ovariectomy and not on estrogen replacement)	asian	chemotherapy	cyclophosphamide	238	91	13.11	12.07	15.44	7.096	8.991	2.187	5.206	5.8832	7.2307	8.7746	6.5749	8.1102	2.9467	1.9119	1.752	14.6774	11.3852	12.671	7.66879	3.85
TCGA-AO-A128	0	2877	female	61	no	no	tumor free	stage iia	n0 (i-)	t2	Negative	Negative	0	Negative	Negative	Negative	Ductal invasivo	Breast, NOS	negative	post (prior bilateral ovariectomy or >12 mo since lmp with no prior hysterectomy)	white	chemotherapy	cyclophosphamide	124	82	12.81	14.03	13.85	8.168	7.293	2.622	7.277	7.7195	4.6986	5.1593	5.5335	8.2815	3.392	0	3.2756	11.8369	9.18959	12.3716	3.60006	6.0233
TCGA-AO-A129	0	2923	female	29	no	no	tumor free	stage iib	n1a	t2	Negative	Negative	0	Negative	Negative	Negative	Ductal invasivo	Breast, NOS	negative	pre (<6 months since lmp and no prior bilateral ovariectomy and not on estrogen replacement)	white	chemotherapy	cyclophosphamide	162	67	12.44	12.53	15.65	7.551	8.649	2.59	10.99	6.4949	4.1057	6.6909	6.6801	9.6015	0.8255	0.8255	5.0961	11.8207	7.56542	11.5402	6.03296	7.3872
TCGA-AO-A12A	0	2755	female	47	no	no	tumor free	stage iia	n0 (i+)	t2	Positive	Positive	1+	Negative	Negative	Negative	Ductal invasivo	Breast, NOS	close	pre (<6 months since lmp and no prior bilateral ovariectomy and not on estrogen replacement)	white	chemotherapy	cyclophosphamide	112	67	13.35	13.57	14.13	6.613	9.537	5.12	7.152	7.8873	7.5543	6.2747	6.3907	9.6774	0	1.6074	2.1414	13.5495	12.8057	12.5758	13.7482	6.832
TCGA-AO-A12B	0	2359	female	63	no	no	tumor free	stage iia	n0 (i-)	t2	Positive	Positive	0	Negative		Negative	Ductal invasivo	Breast, NOS	negative	post (prior bilateral ovariectomy or >12 mo since lmp with no prior hysterectomy)	white	chemotherapy	cyclophosphamide	118	45	13.09	12.86	12.35	4.874	6.895	0	3.861	3.9428	5.3185	4.0933	3.1063	5.2232	0	1.1818	0.5088	13.6716	15.423	11.7265	13.7899	3.7294
TCGA-AO-A12C	0	1994	female	42	no	no	tumor free	stage iib	n1a	t2	Positive	Positive	3+	Positive	Negative	Positive	Ductal invasivo	Breast, NOS	positive	pre (<6 months since lmp and no prior bilateral ovariectomy and not on estrogen replacement)	white	chemotherapy	cyclophosphamide	158	116	13.11	13.43	14.41	6.641	9.87	5.542	3.727	6.134	7.3118	7.9141	7.3346	9.1796	1.1804	1.4269	1.8209	13.9521	12.4353	14.3772	10.2382	5.1022
TCGA-AO-A12D	0	1948	female	43	no	no	tumor free	stage iia	n1a	t1c	Negative	Negative	3+	Positive	Positive	Positive	Ductal invasivo	Breast, NOS	negative	pre (<6 months since lmp and no prior bilateral ovariectomy and not on estrogen replacement)	white	chemotherapy	cyclophosphamide	128	65	13.85	13.63	14.15	6.443	8.614	3.854	6.192	6.5058	5.6445	7.0255	6.949	9.5659	0	1.2879	0.9717	12.4732	7.4149	17.6873	6.09346	6.7826
TCGA-AO-A12E	0	1743	female	51	no	no	tumor free	stage iib	n0 (i+)	t3	Positive	Positive	0	Negative		Negative	Lobular	Breast, NOS	negative	pre (<6 months since lmp and no prior bilateral ovariectomy and not on estrogen replacement)	white	chemotherapy	cyclophosphamide	127	85	12.26	13.15	14.45	6.033	8.865	3.324	5.633	6.81	6.519	6.7118	3.7909	9.9223	8.4974	1.5423	1.4002	15.3491	12.4467	12.9511	11.5007	7.591
TCGA-AO-A12F	0	1471	female	36	no	no	tumor free	stage iia	n0 (i-)	t2	Negative	Negative	1+	Negative		Negative	Ductal invasivo	Breast, NOS	negative	pre (<6 months since lmp and no prior bilateral ovariectomy and not on estrogen replacement)	white	chemotherapy	cyclophosphamide	189	63	12.56	13.35	15.07	8.592	8.97	4.784	6.117	5.8537	4.6531	6.7019	6.6781	10.2499	1.2395	0.749	3.7279	12.9562	4.71044	12.4667	5.58106	4.3976
TCGA-AO-A12G	0	1266	female	75	no	no	tumor free	stage iia	n0 (i+)	t2	Positive	Positive	2+	Positive	Negative	Negative	Pleomórfico	Breast, NOS	negative	post (prior bilateral ovariectomy or >12 mo since lmp with no prior hysterectomy)	white	hormone therapy	arimidex (anastrozole)	NA	177	7.342	13.07	14.37	6.623	8.731	4.548	7.115	6.89	7.2036	7.1918	5.466	8.7541	1.1375	0.4854	0	12.1299	13.6236	13.3926	9.31033	4.6893
TCGA-AO-A12H	0	863	female	69	no	no	tumor free	stage iia	n0 (i-)	t2	Positive	Positive	0	Negative		Negative	Ductal invasivo misto	Breast, NOS	negative	pre (<6 months since lmp and no prior bilateral ovariectomy and not on estrogen replacement)	black or african american	hormone therapy	arimidex (anastrozole)	NA	73	14.21	13.2	13.15	6.191	7.321	0.9906	4.041	6.4462	7.8288	4.9359	7.0438	5.7144	0	0.7294	0	13.445	15.6756	12.16	8.42945	4.6448
TCGA-AO-A1KO	0	448	female	46	no	no	tumor free	stage iib	n0 (i+)	t3	Positive	Positive	1+	Negative		Negative	Lobular	Breast, NOS	negative	pre (<6 months since lmp and no prior bilateral ovariectomy and not on estrogen replacement)	white	chemotherapy	cyclophosphamide	160	70	13.31	14.53	13.95	4.846	10.38	6.327	12.45	8.4579	10.4654	7.7195	4.9748	11.4345	0.7391	1.0027	2.3319	11.8343	11.6751	11.7598	11.6451	8.5393
TCGA-AO-A1KP	0	2513	female	77	no	no	tumor free	stage iia	n1	t1	Positive	Positive	1+	Negative	Negative	Negative	Ductal invasivo	Breast, NOS	negative	post (prior bilateral ovariectomy or >12 mo since lmp with no prior hysterectomy)	white	chemotherapy	fluorouracil	237	86	12.96	12.4	13.11	5.302	8.059	3.618	7.296	4.6931	5.8505	6.5212	5.189	6.1785	0.9962	2.8008	0.7339	13.6053	14.3075	11.7812	13.371	6.3023
TCGA-AO-A1KR	0	2141	female	51	no	no	tumor free	stage iia	n0	t2	Negative	Negative	1+	Negative	Negative	Negative	Ductal invasivo	Breast, NOS	negative	pre (<6 months since lmp and no prior bilateral ovariectomy and not on estrogen replacement)	white	chemotherapy	doxorubicin	118	76	11.95	11.94	12.78	8.047	7.494	3.549	6.259	4.9589	4.1475	6.1409	6.4913	7.1973	0.7389	0.7389	2.1192	11.5095	6.20769	12.9443	4.98956	10.176
TCGA-AO-A1KS	0	16	female	69	no	no	tumor free	stage iia	n0 (i-)	t2	Positive	Positive	2+	Equivocal	Negative	Negative	Lobular	Breast, NOS	negative	post (prior bilateral ovariectomy or >12 mo since lmp with no prior hysterectomy)	white	hormone therapy	arimidex	NA	155	12.83	13.05	12.82	5.854	8.59	2.213	4.286	6.3744	7.0717	7.2357	5.3099	8.0226	8.4567	2.106	0.412	14.1821	14.7839	12.2089	14.2015	5.1844
TCGA-AO-A1KT	0	541	female	78	no	no	tumor free	stage iia	n1	t1	Positive	Positive	2+	Equivocal	Negative	Negative	Ductal invasivo	Breast, NOS	negative	post (prior bilateral ovariectomy or >12 mo since lmp with no prior hysterectomy)	white	chemotherapy	fluorouracil	209	62	14.6	13.19	14.52	7.515	8.543	5.905	7.309	5.6699	6.2959	7.491	7.7507	7.9084	5.4788	0.6792	1.6344	15.3742	12.6151	12.8949	10.1348	5.536
TCGA-AQ-A04H	0	439	female	61	no	no	tumor free	stage iiia	n2a	t2	Positive	Positive	2+	Indeterminate	Positive	Positive	Ductal invasivo	Breast, NOS	negative	post (prior bilateral ovariectomy or >12 mo since lmp with no prior hysterectomy)	white	chemotherapy	taxotere	133	29	14.64	13.41	13.71	6.354	8.165	3.379	5.271	6.4001	6.3228	8.8638	6.935	6.8643	2.5839	0.912	0.6669	15.1006	15.1203	14.9681	5.26003	4.5978
TCGA-AQ-A04J	0	160	female	45	no	no	tumor free	stage iia	n0 (i+)	t2	Negative	Negative	0	Negative		Negative	Ductal invasivo	Breast, NOS	negative	pre (<6 months since lmp and no prior bilateral ovariectomy and not on estrogen replacement)	white	chemotherapy	adriamycin	104	61	13.1	13.3	14.62	7.476	9.606	5.229	6.728	7.8223	7.2605	6.0799	6.8526	10.041	0.965	2.3577	4.6672	11.1392	7.63686	11.7842	6.52485	7.6551
TCGA-AQ-A04L	0	3359	female	48	no	no	tumor free	stage iia	n0 (i-)	t2	Positive	Negative	3+	Positive		Positive	Ductal invasivo	Breast, NOS	negative	peri (6-12 months since last menstrual period)	white	chemotherapy	adriamycin	111	48	13.93	12.97	14.12	8.885	8.679	4.438	6.172	3.3357	5.159	6.7225	7.6636	10.5987	0	0	1.6169	13.1729	11.1163	12.9232	5.80702	3.2124
TCGA-AQ-A0Y5	1	172	female	70	yes	yes	tumor free	stage iiia	n2a	t2	Positive	Positive	2+	Positive	Positive	Positive	Ductal invasivo	Breast, NOS	negative	post (prior bilateral ovariectomy or >12 mo since lmp with no prior hysterectomy)	white	chemotherapy	taxotere	146	83	14.41	13.53	14.96	6.416	8.939	7.059	3.952	5.9883	6.989	8.6899	7.2011	8.5859	2.3885	0.4362	0.4362	12.9945	10.3067	17.0281	6.86775	5.8092
TCGA-AQ-A1H2	0	230	female	84	no	no	tumor free	stage iiia	n2a	t2	Positive	Positive	2+	Indeterminate	Positive	Positive	Ductal invasivo	Breast, NOS	negative	post (prior bilateral ovariectomy or >12 mo since lmp with no prior hysterectomy)	white	chemotherapy	taxol	182	98	12.83	13.46	12.77	4.971	6.532	1.463	5.746	5.0924	6.4396	5.3269	5.0493	5.5731	0.323	0	1.5883	14.101	15.7964	13.2045	7.57489	6.4059
TCGA-AQ-A1H3	0	162	female	49	no	no	tumor free	stage iiic	n3a	t2	Positive	Positive	1+	Negative		Negative	Ductal invasivo	Breast, NOS	negative	pre (<6 months since lmp and no prior bilateral ovariectomy and not on estrogen replacement)	white	chemotherapy	adriamycin	106	64	12.5	13.63	14.33	7.095	8.615	5.67	8.795	7.1158	5.4838	7.1041	7.0833	9.0129	0.3566	1.2644	0	13.596	13.7792	13.8864	13.1746	6.7752
TCGA-AQ-A54N	0	78	female	51	no	yes	tumor free	stage iia	n0	t2	Negative	Negative	2+	Equivocal	Negative	Negative	Ductal invasivo	Breast, NOS	negative	post (prior bilateral ovariectomy or >12 mo since lmp with no prior hysterectomy)	black or african american	NA	NA	NA	NA	11.99	11.56	13.84	9.593	3.577	0	2.532	1.6091	1.9008	2.5323	1.9008	9.5649	1.9008	1.2432	4.0637	12.3096	1.90084	11.5168	0.751549	5.9182
TCGA-AQ-A7U7	0	304	female	55	no	yes	tumor free	stage iiia	n2a	t2	Positive	Positive		Negative		Negative	Lobular	Breast, NOS	negative	post (prior bilateral ovariectomy or >12 mo since lmp with no prior hysterectomy)	white	immunotherapy	rituximab	193	123	9.159	13.16	14.73	7.234	9.395	5.045	6.811	7.7917	7.6418	7.7478	4.587	9.5041	3.9851	0.8325	2.294	12.1499	11.7323	11.9178	12.7671	6.6292
TCGA-AR-A0TP	0	2521	female	43	no	no	NA	stage iia	n0	t2	Positive	Negative		Negative		Negative	Ductal invasivo	Breast, NOS	negative	pre (<6 months since lmp and no prior bilateral ovariectomy and not on estrogen replacement)	white	chemotherapy	doxorubicin	97	32	13.41	14.04	15.36	7.118	9.451	4.778	5.907	0.4458	4.8337	5.554	6.4155	12.7341	4.5289	1.0609	5.1981	9.4145	2.83895	11.5007	3.27641	8.4453
TCGA-AR-A0TQ	0	1500	female	27	no	no	NA	stage iiia	n1	t3	Positive	Negative	2+	Equivocal	Positive	Positive	Ductal invasivo	Breast, NOS	negative	pre (<6 months since lmp and no prior bilateral ovariectomy and not on estrogen replacement)	white	chemotherapy	doxorubicin	79	37	14.59	13.08	13.92	5.675	8.119	3.98	4.211	6.9591	5.8286	8.0607	5.2354	7.4376	0.8647	0.349	1.0667	13.5053	11.6724	16.6665	4.86515	5.1266
TCGA-AR-A0TR	1	160	female	68	no	no	NA	stage iib	n1	t2	Positive	Positive	2+	Equivocal	Negative	Negative	Ductal invasivo	Breast, NOS	negative	post (prior bilateral ovariectomy or >12 mo since lmp with no prior hysterectomy)	white	hormone therapy	tamoxifen	160	25	14.76	13.65	11.4	3.96	4.589	3.71	4.487	4.0339	4.0095	2.6365	2.4315	2.708	1.2469	0.3502	0.3502	12.7555	15.0202	13.1651	13.745	5.0973
TCGA-AR-A0TS	0	1138	female	46	no	no	NA	stage iib	n1	t2	Negative	Negative	1+	Negative		Negative	Ductal invasivo	Breast, NOS	negative	pre (<6 months since lmp and no prior bilateral ovariectomy and not on estrogen replacement)	white	chemotherapy	doxorubicin	100	61	14.56	13.17	15.05	6.097	9.384	7.164	7.121	7.3378	5.9896	5.5993	6.6796	10.9602	0.4086	1.399	5.5972	9.8595	5.88958	13.0892	5.46563	6.4394
TCGA-AR-A0TT	0	1730	female	53	no	no	NA	stage iiia	n2	t2	Positive	Negative	1+	Negative		Negative	Ductal invasivo	Breast, NOS	negative	pre (<6 months since lmp and no prior bilateral ovariectomy and not on estrogen replacement)	black or african american	chemotherapy	doxorubicin	91	48	13.33	12.76	14.4	6.169	8.452	4.671	7.787	6.5975	4.3912	8.2441	6.3459	8.3751	1.7853	0.8605	1.7853	11.0804	12.4712	11.9711	5.26755	6.8377
TCGA-AR-A0TU	0	360	female	35	no	no	NA	stage iia	n0	t2	Negative	Negative	1+	Negative		Negative	Ductal invasivo	Breast, NOS	negative	pre (<6 months since lmp and no prior bilateral ovariectomy and not on estrogen replacement)	NA	chemotherapy	doxorubicin	NA	NA	12.19	13.11	15.15	6.019	6.947	1.809	4.478	4.6677	3.5414	6.3915	8.0863	9.2316	0.9554	0.9554	2.9794	10.2048	8.31053	10.5871	2.42828	6.4751
TCGA-AR-A0TV	0	905	female	66	no	no	NA	stage iia	n0	t2	Positive	Positive	2+	Equivocal	Negative	Negative	Ductal invasivo	Breast, NOS	negative	post (prior bilateral ovariectomy or >12 mo since lmp with no prior hysterectomy)	NA	NA	NA	NA	NA	12.67	12.59	13.35	6.226	6.639	4.209	5.449	6.0233	5.3163	4.6523	4.5697	8.849	0	0	2.3783	15.0693	15.4834	11.8076	12.1999	4.6722
TCGA-AR-A0TW	0	739	female	50	no	no	NA	stage iiia	n1	t3	Positive	Positive	2+	Equivocal	Negative	Negative	Ductal invasivo	Breast, NOS	negative	pre (<6 months since lmp and no prior bilateral ovariectomy and not on estrogen replacement)	white	chemotherapy	doxorubicin	111	62	14.72	13.17	13.17	7.805	7.27	2.398	4.698	5.9018	4.2528	6.3996	5.6036	6.3247	1.722	0	0	12.4835	11.9576	12.9715	9.27093	6.2141
TCGA-AR-A0TX	0	15	female	64	no	no	NA	stage iia	n1	t1	Positive	Positive	3+	Positive		Positive	Ductal invasivo	Breast, NOS	negative	post (prior bilateral ovariectomy or >12 mo since lmp with no prior hysterectomy)	NA	NA	NA	NA	NA	14.88	12.6	14.41	6.708	9.115	4.079	4.811	7.388	5.4363	6.8671	5.8202	8.3517	0	0.7457	1.2349	12.166	7.51086	17.2142	5.88991	5.0509
TCGA-AR-A0TY	1	1699	female	54	no	no	NA	stage iia	n0	t2	Positive	Negative		Negative		Negative	Ductal invasivo	Breast, NOS	negative	post (prior bilateral ovariectomy or >12 mo since lmp with no prior hysterectomy)	white	chemotherapy	doxorubicin	NA	NA	15.68	13.03	13.41	7.879	8.285	5.311	3.501	5.953	6.8515	6.1027	4.8607	6.8467	3.5007	0.4033	2.0789	14.0174	14.1514	12.1836	5.2265	3.9553
TCGA-AR-A0TZ	0	2316	female	43	no	no	NA	stage iiia	n2	t2	Positive	Positive	2+	Equivocal	Negative	Negative	Ductal invasivo	Breast, NOS	negative	pre (<6 months since lmp and no prior bilateral ovariectomy and not on estrogen replacement)	white	chemotherapy	doxorubicin	NA	NA	14.39	12.44	13.18	5.758	7.496	4.554	4.905	5.8921	7.0007	6.7056	7.9733	6.5475	8.5154	1.5431	1.5431	14.83	13.1781	13.4117	12.5561	6.1904
TCGA-AR-A0U0	0	8	female	73	no	no	NA	stage iib	n1	t2	Negative	Negative					Ductal invasivo	Breast, NOS	negative	post (prior bilateral ovariectomy or >12 mo since lmp with no prior hysterectomy)	white	NA	NA	NA	NA	11.89	14.04	13.31	6.794	8.095	1.564	5.56	5.6417	4.4683	6.4447	4.4935	7.1505	0	1.3593	4.5669	12.8128	5.6862	12.1357	4.76676	5.5115
TCGA-AR-A0U2	1	2551	female	47	no	no	with tumor	stage iiia	n2	t2	Positive	Positive	1+	Negative		Negative	Ductal invasivo	Breast, NOS	negative	pre (<6 months since lmp and no prior bilateral ovariectomy and not on estrogen replacement)	white	chemotherapy	doxorubicin	NA	NA	13.04	11.9	13.06	5.369	7.443	3.365	2.909	6.5693	5.9635	5.8899	6.738	7.0553	4.3382	1.1638	1.3508	15.1538	12.6308	12.6419	9.35371	4.8379
TCGA-AR-A0U3	0	2317	female	59	no	no	NA	stage iib	n1	t2	Positive	Positive	1+	Negative		Negative	Ductal invasivo	Breast, NOS	negative	post (prior bilateral ovariectomy or >12 mo since lmp with no prior hysterectomy)	white	chemotherapy	doxorubicin	69	41	13.74	13.21	12.85	5.561	7.374	3.494	7.239	5.6781	4.179	4.1328	2.9718	6.4271	9.0663	0	1.439	15.0937	14.8881	12.2308	10.0665	5.9418
TCGA-AR-A0U4	0	1684	female	54	no	no	NA	stage iia	n0	t2	Negative	Negative		Negative		Negative	Ductal invasivo	Breast, NOS	negative	pre (<6 months since lmp and no prior bilateral ovariectomy and not on estrogen replacement)	white	chemotherapy	doxorubicin	98	53	14.95	13.57	15.09	8.44	8.458	3.741	10.56	3.8477	4.5859	6.633	6.6078	10.2039	2.149	1.0219	6.4295	12.5752	7.3224	10.581	4.09977	8.5485
TCGA-AR-A1AH	0	2298	female	51	no	no	tumor free	stage iib	n1	t2	Positive	Negative		Negative		Negative	Ductal invasivo	Breast, NOS	negative	post (prior bilateral ovariectomy or >12 mo since lmp with no prior hysterectomy)	white	chemotherapy	NA	NA	NA	12.14	13.25	13.41	7.263	8.363	1.591	6.343	4.8159	5.6331	5.8416	5.9706	6.7966	0.4173	2.5923	2.1223	11.6505	2.81492	12.688	3.28093	7.7879
TCGA-AR-A1AI	0	1881	female	47	no	no	tumor free	stage iia	n0	t2	Negative	Negative	2+	Equivocal	Negative	Negative	Medular	Breast, NOS	negative	post (prior bilateral ovariectomy or >12 mo since lmp with no prior hysterectomy)	white	chemotherapy	doxorubicin	77	35	13.82	13.1	14.55	8.146	5.624	3.572	5.059	6.0958	5.0442	4.5099	3.5719	9.0589	0.4227	1.6051	3.6522	8.4507	9.17643	12.1146	2.68838	8.9775
TCGA-AR-A1AJ	0	1605	female	83	no	no	tumor free	stage i	n0	t1	Positive	Negative		Negative		Negative	Ductal invasivo	Breast, NOS	negative	post (prior bilateral ovariectomy or >12 mo since lmp with no prior hysterectomy)	white	NA	NA	NA	NA	12.9	13.43	14.52	8.491	8.516	3.307	7.112	6.5459	4.8885	6.688	5.2381	9.7433	0	1.3489	4.6648	13.0611	7.55608	10.834	4.3733	8.5552
TCGA-AR-A1AK	0	1559	female	70	no	no	tumor free	stage i	n0	t1	Positive	Positive	1+	Negative		Negative	Lobular	Breast, NOS	negative	post (prior bilateral ovariectomy or >12 mo since lmp with no prior hysterectomy)	white	hormone therapy	anastrozole	1843	33	12.57	13.13	14.05	7.623	7.922	3.09	5.905	8.3541	7.318	6.3376	4.7389	9.2267	1.3683	1.5739	1.9467	14.8289	12.5931	12.9618	11.3505	7.0301
TCGA-AR-A1AL	0	1485	female	60	no	no	tumor free	stage iiia	n1	t3	Positive	Positive	1+	Negative		Negative	Lobular	Breast, NOS	negative	post (prior bilateral ovariectomy or >12 mo since lmp with no prior hysterectomy)	white	chemotherapy	doxorubicin	NA	NA	12.02	13.59	14.28	7.743	9.163	3.446	9.932	8.9637	6.9229	7.1474	4.4639	10.3345	0.3997	0.3997	1.3763	12.0637	12.5123	12.7449	13.3006	6.4407
TCGA-AR-A1AM	0	1903	female	52	no	no	NA	stage iiia	n1	t3	Positive	Positive	2+	Equivocal	Negative	Negative	Lobular	Breast, NOS	negative	post (prior bilateral ovariectomy or >12 mo since lmp with no prior hysterectomy)	white	chemotherapy	adriamycin	97	55	12.8	13.57	14.34	5.553	8.684	3.702	7.74	7.1282	6.5754	7.4119	5.4976	9.3195	1.2712	1.2712	1.7966	13.2593	11.9429	13.8147	9.7897	8.0935
TCGA-AR-A1AN	0	1330	female	46	no	no	tumor free	stage iia	n0	t2	Positive	Positive		Negative		Negative	Ductal invasivo	Breast, NOS	negative	pre (<6 months since lmp and no prior bilateral ovariectomy and not on estrogen replacement)	white	chemotherapy	doxorubicin	91	47	12.91	13.31	14.69	6.224	9.248	8.417	4.992	5.7263	6.2958	7.9894	7.293	8.1145	3.5526	0	0.429	13.3184	12.5638	11.9424	13.0256	6.9207
TCGA-AR-A1AO	0	1325	female	47	no	no	tumor free	stage iia	n1	t1	Positive	Negative	1+	Negative		Negative	Ductal invasivo	Breast, NOS	negative	pre (<6 months since lmp and no prior bilateral ovariectomy and not on estrogen replacement)	white	chemotherapy	doxorubicin	118	76	13	13.5	15.65	7.056	9.749	7.192	5.555	7.9923	7.9754	8.544	6.0669	9.388	1.7224	0.7287	1.402	11.4825	8.49881	11.5406	8.5312	7.7779
TCGA-AR-A1AP	0	1216	female	80	no	no	tumor free	stage i	n0	t1	Positive	Positive	2+	Equivocal	Negative	Negative	Ductal invasivo	Breast, NOS	positive	post (prior bilateral ovariectomy or >12 mo since lmp with no prior hysterectomy)	white	hormone therapy	anastrozole	NA	29	12.24	13.21	13.82	6.797	7.871	4.661	9.521	5.8834	5.3268	5.6832	6.2923	10.6614	3.9859	1.4851	0.9258	14.2303	13.2447	13.0125	8.3472	5.2607
TCGA-AR-A1AQ	0	1310	female	49	no	no	tumor free	stage iia	n0	t2	Negative	Negative	2+	Equivocal	Negative	Negative	Ductal invasivo	Breast, NOS	negative	post (prior bilateral ovariectomy or >12 mo since lmp with no prior hysterectomy)	white	chemotherapy	doxorubicin	74	32	11.67	13.2	14.55	8.79	8.384	4.746	5.35	5.6005	4.2924	6.0686	7.6724	8.2467	2.8477	3.9017	2.7613	11.3461	7.10186	12.0985	3.21171	7.8764
TCGA-AR-A1AR	1	524	female	50	no	yes	tumor free	stage iiia	n2	t1	Negative	Negative		Negative		Negative	Ductal invasivo	Breast, NOS	negative	post (prior bilateral ovariectomy or >12 mo since lmp with no prior hysterectomy)	white	chemotherapy	docetaxel	159	NA	12.19	13.79	14.55	8.313	8.998	3.713	6.241	5.9724	5.3415	6.2125	6.6945	10.4975	0.8003	1.312	2.9398	13.5824	8.68572	10.5929	4.39368	8.7885
TCGA-AR-A1AS	0	1150	female	54	no	no	NA	stage iib	n1	t2	Positive	Positive	1+	Negative		Negative	Ductal invasivo	Breast, NOS	negative	post (prior bilateral ovariectomy or >12 mo since lmp with no prior hysterectomy)	asian	hormone therapy	anastrozole	NA	57	14.29	14	13.78	7.435	8.421	4.028	7.789	1.2331	3.9028	5.7703	6.6957	7.3493	0	0.5363	0.9264	12.6991	13.683	12.7215	12.3173	5.3281
TCGA-AR-A1AT	1	1272	female	62	no	no	NA	stage iia	n0	t2	Positive	Positive	3+	Positive		Positive	Lobular	Breast, NOS	negative	post (prior bilateral ovariectomy or >12 mo since lmp with no prior hysterectomy)	white	chemotherapy	not otherwise specified	NA	NA	8.977	13.23	14.63	6.391	8.444	4.476	8.319	6.4266	5.18	6.5354	5.7516	9.7575	4.694	0.6026	0	12.61	10.6091	17.5849	6.19097	7.1603
TCGA-AR-A1AU	0	1409	female	39	no	no	NA	stage iiia	n2	t2	Positive	Positive	2+	Equivocal	Negative	Negative	Ductal invasivo	Breast, NOS	negative	pre (<6 months since lmp and no prior bilateral ovariectomy and not on estrogen replacement)	white	chemotherapy	doxorubicin	85	43	14.14	13.58	14.28	6.063	9.578	5.777	6.951	7.8447	7.032	7.6091	6.3696	8.9643	5.2861	0.8097	2.1726	13.5153	12.5513	12.7854	13.1688	5.5978
TCGA-AR-A1AW	0	1072	female	65	no	no	NA	stage iia	n0	t2	Positive	Positive	2+	Equivocal	Negative	Negative	Ductal invasivo	Breast, NOS	negative	post (prior bilateral ovariectomy or >12 mo since lmp with no prior hysterectomy)	white	chemotherapy	docetaxel	50	50	12.18	12.72	14.13	7.174	8.34	6.509	8.337	7.8824	5.2793	8.967	5.0011	9.5479	1.0943	0	1.3296	10.9059	13.0228	12.3359	11.3398	5.0348
TCGA-AR-A1AX	0	1103	female	64	no	no	NA	stage i	n0	t1	Positive	Positive	3+	Positive		Positive	Ductal invasivo	Breast, NOS	negative	post (prior bilateral ovariectomy or >12 mo since lmp with no prior hysterectomy)	white	chemotherapy	doxorubicin	NA	54	12.55	13.18	13.93	6.223	8.581	4.76	6.785	8.9081	8.3359	6.5313	6.3559	9.4091	2.7379	0.4627	1.8665	11.9139	12.1673	14.9758	12.3687	6.6392
TCGA-AR-A1AY	0	615	female	65	no	no	NA	stage i	n0	t1	Negative	Negative		Negative		Negative	Ductal invasivo	Breast, NOS	negative	post (prior bilateral ovariectomy or >12 mo since lmp with no prior hysterectomy)	white	chemotherapy	doxorubicin	117	NA	13.21	13.45	15.68	7.899	8.706	3.295	6.724	4.5264	1.6801	7.6943	10.6892	7.45	2.7821	1.8367	4.9868	12.1605	7.63154	11.6721	6.19007	7.3969
TCGA-AR-A24H	0	3333	female	65	no	no	NA	stage iia	n0	t2	Positive	Positive	1+	Negative		Negative	Lobular	Breast, NOS	negative	post (prior bilateral ovariectomy or >12 mo since lmp with no prior hysterectomy)	white	hormone therapy	tamoxifen	1042	23	12.25	13.16	13.03	4.948	6.986	1.397	7.306	4.1347	4.076	6.6925	5.1976	9.3807	0.5525	0.3025	2.2428	8.6828	13.4437	13.486	9.70788	5.5677
TCGA-AR-A24K	0	1548	female	46	no	no	NA	stage iia	n0	t2	Positive	Positive	2+	Equivocal	Negative	Negative	Ductal invasivo	Breast, NOS	negative	pre (<6 months since lmp and no prior bilateral ovariectomy and not on estrogen replacement)	white	chemotherapy	doxorubicin	NA	NA	12.71	13.62	12.63	5.249	7.923	4.47	6.82	4.1971	5.6881	5.6379	5.6379	9.4508	0.6671	1.1215	1.3043	14.5149	13.6358	12.7108	13.1578	4.0513
TCGA-AR-A24L	0	2221	female	26	no	no	NA	stage iib	n1	t2	Positive	Positive	2+	Equivocal	Negative	Negative	Ductal invasivo	Breast, NOS	negative	pre (<6 months since lmp and no prior bilateral ovariectomy and not on estrogen replacement)	white	chemotherapy	doxorubicin	NA	NA	14.11	13.48	14.35	6.948	9.846	5.221	5.106	7.0794	7.071	6.9482	7.8243	8.7963	0.3348	0.6063	1.0319	15.0717	13.2682	12.862	11.7035	6.9724
TCGA-AR-A24M	0	1991	female	38	no	no	NA	stage iiia	n2	t2	Positive	Positive	1+	Negative		Negative	Ductal e lobular infiltrante	Breast, NOS	negative	pre (<6 months since lmp and no prior bilateral ovariectomy and not on estrogen replacement)	white	chemotherapy	doxorubicin	NA	NA	14.47	14.17	13.99	5.598	9.205	2.339	6.464	6.2829	7.6135	5.5905	6.9005	8.6553	0.8165	0.5921	0	13.0207	13.8679	12.7922	12.9577	5.2873
TCGA-AR-A24N	0	2074	female	54	no	no	NA	stage i	n0	t1	Positive	Positive	2+	Equivocal	Negative	Negative	Ductal invasivo	Breast, NOS	negative	peri (6-12 months since last menstrual period)	white	NA	NA	NA	NA	13.26	13.67	13.5	5.931	8.263	4.12	5.867	5.6901	5.7304	6.4819	6.3892	12.1179	0	0.9092	1.1181	13.8979	14.6355	12.6817	12.0591	4.1911
TCGA-AR-A24O	0	1998	female	43	no	no	NA	stage iiia	n2	t3	Positive	Positive		Negative		Negative	Ductal e lobular infiltrante	Breast, NOS	positive	pre (<6 months since lmp and no prior bilateral ovariectomy and not on estrogen replacement)	white	chemotherapy	doxorubicin	93	44	10.74	13.93	14.87	7.706	9.565	4.247	8.421	7.5883	7.7472	7.8737	5.9246	10.2463	4.8998	0.7475	1.7554	13.3117	12.7331	11.9977	12.9007	6.9918
TCGA-AR-A24P	0	26	female	47	no	no	NA	stage i	n0	t1	Positive	Positive	2+	Equivocal	Negative	Negative	Ductal invasivo	Breast, NOS	negative	post (prior bilateral ovariectomy or >12 mo since lmp with no prior hysterectomy)	white	NA	NA	NA	NA	12.74	13.53	14.28	6.566	9.064	5.099	8.051	7.4382	7.5132	6.6842	7.9428	8.9067	0.9014	1.8495	1.1092	14.4791	13.6049	13.3623	11.6399	6.8988
TCGA-AR-A24Q	0	2009	female	49	no	no	NA	stage iib	n0	t3	Positive	Negative		Negative		Negative	Ductal invasivo	Breast, NOS	negative	post (prior bilateral ovariectomy or >12 mo since lmp with no prior hysterectomy)	white	chemotherapy	doxorubicin	50	36	12.76	14.76	15.35	5.8	10.57	6.372	6.087	5.8667	5.2688	7.7441	9.9714	9.9288	1.4577	0.9057	2.8306	13.0016	8.07212	12.0879	6.83967	7.2707
TCGA-AR-A24R	0	1746	female	45	no	no	NA	stage iiia	n2	t1	Positive	Positive	1+	Negative	Negative	Negative	Ductal invasivo	Breast, NOS	negative	pre (<6 months since lmp and no prior bilateral ovariectomy and not on estrogen replacement)	white	hormone therapy	letrozole	NA	1969	14.75	12.95	13.28	5.364	8.212	3.364	4.144	5.3054	4.5991	6.0034	6.0095	7.0035	4.4265	0.864	0.864	14.5927	13.0593	12.213	10.3405	5.4568
TCGA-AR-A24S	0	1888	female	61	no	no	NA	stage i	n0	t1	Positive	Positive		Negative		Negative	Ductal invasivo	Breast, NOS	negative	post (prior bilateral ovariectomy or >12 mo since lmp with no prior hysterectomy)	white	hormone therapy	anastrozole	126	32	12.37	13.22	14.67	6.935	8.34	4.239	9.793	5.9049	7.3599	6.2319	6.5169	9.596	0	0.3708	2.7157	12.4306	13.5866	11.707	11.8366	7.2941
TCGA-AR-A24T	0	1620	female	46	no	no	NA	stage iiic	n3	t3	Positive	Positive	2+	Equivocal	Negative	Negative	Lobular	Breast, NOS	negative	pre (<6 months since lmp and no prior bilateral ovariectomy and not on estrogen replacement)	white	chemotherapy	doxorubicin	80	38	9.942	13.55	14.61	7.692	10.15	4.412	4.537	7.4795	6.9695	7.4951	6.8457	8.838	2.5438	1.3843	1.1943	12.3631	13.0936	12.7774	14.015	5.4541
TCGA-AR-A24U	0	1623	female	47	no	no	NA	stage iia	n1	t1	Negative	Negative	3+	Positive		Positive	Ductal invasivo	Breast, NOS	positive	pre (<6 months since lmp and no prior bilateral ovariectomy and not on estrogen replacement)	white	chemotherapy	doxorubicin	97	55	12.15	13.3	14.46	7.648	8.148	4.405	7.54	6.2817	6.9635	6.9009	6.8145	9.6978	0.995	0.7329	1.8672	9.9002	8.01791	16.3704	6.306	6.575
TCGA-AR-A24V	0	1648	female	52	no	no	NA	stage iib	n1	t2	Positive	Positive		Negative		Negative	Ductal invasivo	Breast, NOS	negative	peri (6-12 months since last menstrual period)	white	chemotherapy	doxorubicin	95	53	13.23	13.49	15.01	6.661	9.717	3.753	4.399	4.6647	5.9089	8.137	7.8437	7.5031	0	1.4994	1.7809	14.6477	12.6725	12.6291	10.371	6.347
TCGA-AR-A24W	0	1550	female	55	no	no	NA	stage iib	n1	t2	Positive	Positive		Negative		Negative	Ductal invasivo	Breast, NOS	negative	post (prior bilateral ovariectomy or >12 mo since lmp with no prior hysterectomy)	white	chemotherapy	doxorubicin	NA	NA	13.79	14.08	14.37	8.373	9.356	3.123	10.14	8.6682	8.1653	7.8693	4.7783	11.1564	3.0609	0.4512	1.0716	13.6825	13.6387	12.4152	12.2911	7.97
TCGA-AR-A24X	0	1465	female	52	no	no	NA	stage iia	n0	t2	Positive	Positive	2+	Equivocal	Negative	Negative	Ductal e lobular infiltrante	Breast, NOS	negative	pre (<6 months since lmp and no prior bilateral ovariectomy and not on estrogen replacement)	white	chemotherapy	doxorubicin	NA	NA	8.775	13.43	13.4	6.743	8.615	3.883	8.096	5.5598	6.3669	5.8816	6.1841	9.0629	0	0.9872	1.5679	13.0048	12.0778	13.2459	13.3896	6.0081
TCGA-AR-A24Z	0	1574	female	57	no	no	NA	stage iia	n0	t2	Positive	Positive		Negative		Negative	Ductal invasivo	Breast, NOS	negative	post (prior bilateral ovariectomy or >12 mo since lmp with no prior hysterectomy)	white	chemotherapy	doxorubicin	91	49	14.41	12.87	12.56	6.716	7.91	5.026	7.272	3.6376	5.1524	4.4177	6.1874	6.3135	0	0.5438	1.247	15.0381	15.2313	11.9081	11.8713	6.2408
TCGA-AR-A250	0	1708	female	58	no	no	tumor free	stage iia	n0	t2	Positive	Negative	2+	Equivocal	Positive	Positive	Ductal invasivo	Breast, NOS	positive	post (prior bilateral ovariectomy or >12 mo since lmp with no prior hysterectomy)	white	chemotherapy	doxorubicin	88	45	14.99	13.37	14.69	6.507	9.406	5.247	5.582	5.6787	6.6801	7.3461	8.122	8.4752	9.2753	0	1.5517	13.8059	14.1621	15.79	6.5245	5.4336
TCGA-AR-A251	0	1374	female	51	no	no	NA	stage iiia	n2	t2	Positive	Negative	2+	Equivocal	Negative	Negative	Ductal invasivo	Breast, NOS	positive	pre (<6 months since lmp and no prior bilateral ovariectomy and not on estrogen replacement)	white	chemotherapy	doxorubicin	87	44	12.01	13.05	14.31	8.561	8.674	4.308	4.836	5.5258	4.8077	5.5886	6.6664	10.2187	0	2.9803	3.7526	10.7624	8.45136	11.3175	4.79806	5.3786
TCGA-AR-A252	0	1236	female	50	no	no	NA	stage i	n0	t1	Positive	Positive		Negative		Negative	Ductal invasivo	Breast, NOS	negative	pre (<6 months since lmp and no prior bilateral ovariectomy and not on estrogen replacement)	white	chemotherapy	doxorubicin	97	55	14.78	13.49	14.52	6.136	9.055	4.88	6.247	8.657	6.3608	6.6645	6.0224	8.6997	2.1876	1.8745	0.6714	12.843	12.8652	10.5575	11.5361	6.1422
TCGA-AR-A254	0	1212	female	50	no	no	NA	stage iiia	n2	t2	Positive	Positive	3+	Positive		Positive	Ductal invasivo	Breast, NOS	negative	pre (<6 months since lmp and no prior bilateral ovariectomy and not on estrogen replacement)	white	chemotherapy	paclitaxel	43	22	12.75	13.22	14.41	5.63	9.964	4.853	5.056	5.6388	5.5961	7.2601	7.9063	8.8618	7.9595	1.7334	1.8543	13.0557	10.8222	16.8578	11.6307	5.9069
TCGA-AR-A255	0	1059	female	62	no	no	NA	stage i	n0	t1	Positive	Positive	3+	Positive		Positive	Ductal invasivo	Breast, NOS	negative	post (prior bilateral ovariectomy or >12 mo since lmp with no prior hysterectomy)	white	immunotherapy	trastuzumab	54	54	13.69	13.45	13.99	6.982	9.214	4.294	5.28	7.5676	6.688	6.302	6.8286	8.9253	5.0156	1.5171	1.5171	12.718	13.64	12.8505	13.1088	6.3467
TCGA-AR-A256	1	2854	female	45	no	no	NA	stage iia	n0	t2	Negative	Negative	1+	Negative		Negative	Ductal invasivo	Breast, NOS	negative	pre (<6 months since lmp and no prior bilateral ovariectomy and not on estrogen replacement)	white	chemotherapy	doxorubicin	101	38	13.5	13.46	14.4	8.262	8.253	2.362	8.637	2.8507	5.3763	4.4404	7.247	8.6643	1.4726	0.9166	2.2769	11.5164	5.10578	10.8886	3.61393	7.8325
TCGA-AR-A2LE	0	3913	female	69	no	no	NA	stage i	n0	t1	Positive	Negative					Lobular	Breast, NOS	negative	post (prior bilateral ovariectomy or >12 mo since lmp with no prior hysterectomy)	white	hormone therapy	tamoxifen	1869	17	9.889	13.02	13.6	5.805	7.886	4.805	7.801	6.798	7.337	5.916	4.9041	7.312	0.584	1.9978	2.3196	13.7827	14.3335	13.0059	12.1536	3.9042
TCGA-AR-A2LH	1	616	female	55	no	no	NA	stage iii	n3	t3	Negative	Negative	2+	Equivocal	Negative	Negative	Lobular	Breast, NOS	negative	post (prior bilateral ovariectomy or >12 mo since lmp with no prior hysterectomy)	white	chemotherapy	adriamycin	84	42	10.63	13.07	14.39	7.592	8.419	3.651	7.519	8.1437	6.3477	6.9606	4.6545	11.078	6.8856	0.6096	0.6096	10.7237	10.2849	12.7112	8.28656	7.5438
TCGA-AR-A2LJ	0	1359	female	40	no	no	NA	stage iiia	n1	t3	Positive	Positive	3+	Positive	Positive	Positive	Lobular	Breast, NOS	negative	pre (<6 months since lmp and no prior bilateral ovariectomy and not on estrogen replacement)	white	chemotherapy	adriamycin	84	42	11.9	12.73	15.47	7.581	8.413	4.501	5.179	6.3282	6.7425	9.3286	5.2766	8.4975	0	0.8864	1.8262	15.8525	11.1037	16.1612	10.5136	6.8041
TCGA-AR-A2LK	0	1304	female	62	no	no	NA	stage iii	n2	t3	Positive	Positive	1+	Equivocal	Negative	Negative	Lobular	Breast, NOS	positive	post (prior bilateral ovariectomy or >12 mo since lmp with no prior hysterectomy)	white	chemotherapy	adriamycin	NA	NA	12.89	13.68	13.69	5.692	7.99	2.941	5.104	5.3709	6.4163	5.4126	6.3904	8.037	1.3323	1.147	0.9342	16.169	14.9839	12.4552	13.1961	5.5959
TCGA-AR-A2LL	0	224	female	70	no	yes	NA	stage iib	n0	t3	Positive	Positive	2+	Equivocal	Negative	Negative	Lobular	Breast, NOS	negative	post (prior bilateral ovariectomy or >12 mo since lmp with no prior hysterectomy)	white	hormone therapy	tamoxifen	224	54	9.472	13.4	13.8	4.866	7.129	2.509	6.895	4.7351	6.6427	5.946	3.6499	7.9021	0	1.0587	1.8185	13.979	15.2682	14.0639	13.3992	6.0121
TCGA-AR-A2LM	0	1218	female	49	no	no	NA	stage ii	n1	t1	Positive	Positive			Negative	Negative	Lobular	Breast, NOS	negative	pre (<6 months since lmp and no prior bilateral ovariectomy and not on estrogen replacement)	white	chemotherapy	docetaxel	99	78	9.95	13.6	14.23	6.291	9.156	5.679	7.746	6.824	6.5283	7.127	6.6249	9.336	1.4988	1.1489	0.6859	12.4418	12.7177	13.4555	13.721	6.291
TCGA-AR-A2LN	0	520	female	65	no	no	NA	stage iia	n0	t2	Positive	Positive	1+	Negative		Negative	Lobular	Breast, NOS	negative	post (prior bilateral ovariectomy or >12 mo since lmp with no prior hysterectomy)	white	hormone therapy	letrozole	NA	15	11.07	13.66	14.72	7.041	9.071	4.607	7.197	8.1248	8.0661	7.8041	8.0174	9.0214	1.4162	0	1.6893	12.5589	12.1023	12.7118	9.14966	6.6116
TCGA-AR-A2LO	0	633	female	46	no	no	NA	stage iib	n1	t2	Positive	Positive	2+	Equivocal	Negative	Negative	Lobular	Breast, NOS	negative	pre (<6 months since lmp and no prior bilateral ovariectomy and not on estrogen replacement)	white	chemotherapy	adriamycin	84	44	11.03	13.38	14.12	6.049	8.865	3.736	6.083	7.8556	7.498	6.6158	4.6519	9.8449	0.598	1.3453	2.9405	13.201	12.0801	12.9204	11.8097	6.2379
TCGA-AR-A2LQ	0	516	female	59	no	no	NA	stage iib	n0	t3	Positive	Positive	1+	Negative		Negative	Lobular	Breast, NOS	negative	post (prior bilateral ovariectomy or >12 mo since lmp with no prior hysterectomy)	white	chemotherapy	docetaxel	152	89	11.2	13.56	15.19	7.31	10.64	6.571	5.777	8.3186	7.3564	8.8444	6.5056	10.6164	0	0.5539	1.7399	11.7698	10.8041	13.3407	8.15764	5.9936
TCGA-AR-A2LR	0	620	female	49	no	yes	NA	stage i	n0	t1	Negative	Negative		Negative		Negative	Metaplásico	Breast, NOS	negative	post (prior bilateral ovariectomy or >12 mo since lmp with no prior hysterectomy)	white	NA	NA	NA	NA	11.42	14.56	15.3	7.421	10.67	1.557	8.704	6.1181	4.419	8.2592	10.0364	9.7265	7.7587	0	2.2881	11.7319	5.87717	12.0754	5.7697	6.5279
TCGA-AR-A5QM	0	1440	female	62	no	yes	tumor free	stage iia	n0	t2	Positive	Positive	2+	Equivocal			Lobular	Breast, NOS	NA	post (prior bilateral ovariectomy or >12 mo since lmp with no prior hysterectomy)	white	hormone therapy	anastrozole	NA	36	10.02	13.25	14.77	7.407	8.146	3.888	4.594	6.2009	6.1566	7.1374	3.6004	8.3416	6.5415	0	1.4754	12.6506	13.6813	12.6615	12.1465	6.7647
TCGA-AR-A5QN	0	396	female	68	no	no	tumor free	stage iiic	n3	t2	Positive	Positive	3+	Positive		Positive	Lobular	Breast, NOS	NA	post (prior bilateral ovariectomy or >12 mo since lmp with no prior hysterectomy)	white	chemotherapy	taxotere	102	39	9.99	12.99	14.57	7.821	8.555	3.198	4.261	6.794	6.0735	10.2641	4.6574	8.6804	3.6797	1.4945	0.9327	13.4936	14.2963	13.147	7.59293	6.0273
TCGA-AR-A5QP	0	439	female	54	no	no	tumor free	stage iib	n1	t2	Positive	Positive	2+	Equivocal			Lobular	Breast, NOS	NA	post (prior bilateral ovariectomy or >12 mo since lmp with no prior hysterectomy)	white	hormone therapy	tamoxifen	NA	46	10.9	13.21	14.39	6.358	9.165	4.841	6.008	7.0717	6.96	7.6885	4.2813	9.3251	3.612	2.2044	1.768	12.9783	13.465	12.7238	9.4798	7.3975
TCGA-AR-A5QQ	1	322	female	68	no	no	tumor free	stage iiia	n1	t3	Negative	Negative	1+	Negative		Negative	Metaplásico	Breast, NOS	NA	post (prior bilateral ovariectomy or >12 mo since lmp with no prior hysterectomy)	white	chemotherapy	carboplatin	91	69	11.96	13.45	15.42	7.186	12.01	3.079	7.008	5.3659	4.576	8.8424	8.1656	8.8361	8.0808	0.5819	0.9953	12.3314	7.40434	10.9073	6.8611	5.5144
TCGA-B6-A0I1	1	2361	female	73	no	no	tumor free	stage iia	n0	t2	Negative	Negative					Ductal invasivo	Breast, NOS	negative	post (prior bilateral ovariectomy or >12 mo since lmp with no prior hysterectomy)	black or african american	NA	NA	NA	NA	13.14	12.06	11.72	8.881	6.36	0.7195	2.466	0.9781	2.6996	3.7318	2.626	9.7928	0	1.3877	2.9705	9.0577	4.07401	12.7628	1.38769	6.9221
TCGA-B6-A0I5	0	4550	female	49	no	no	tumor free	stage iib	n1b	t2	Positive	Positive					Ductal invasivo	Breast, NOS	negative	indeterminate (neither pre or postmenopausal)	white	NA	NA	NA	NA	12.17	11.71	14.27	7.448	8.534	5.499	5.445	5.1585	3.3949	6.6373	6.6774	9.8116	0.6415	2.2985	1.4221	12.7781	12.3016	13.6137	11.0775	3.9068
TCGA-B6-A0I6	1	991	female	49	no	no	with tumor	stage iia	n1	t1c	Negative	Negative					Ductal invasivo	Breast, NOS	negative	indeterminate (neither pre or postmenopausal)	black or african american	NA	NA	NA	NA	12.37	13.17	16.22	7.046	9.229	3.795	6.595	3.4752	3.8421	7.2857	7.0355	10.2171	2.5994	0.9412	4.6983	9.6722	4.17163	11.8869	4.97096	8.0994
TCGA-B6-A0IA	0	6719	female	51	no	no	tumor free	stage iia	n0 (i-)	t2	Positive	Positive					Ductal invasivo misto	Breast, NOS	negative	indeterminate (neither pre or postmenopausal)	white	NA	NA	NA	NA	12.41	12.26	12.81	6.014	7.094	9.229	3.96	1.1039	2.9095	4.6518	4.3055	6.1375	0	0.4679	3.3058	13.9192	13.141	12.2821	13.1383	4.1585
TCGA-B6-A0IB	1	3941	female	64	no	no	with tumor	stage iv	n3	t3	Positive	Positive					Ductal invasivo	Breast, NOS	negative	indeterminate (neither pre or postmenopausal)	white	NA	NA	NA	NA	13.15	12.4	12.89	6.978	6.331	2.286	3.8	4.35	4.8478	5.6382	3.6958	7.2744	8.6162	0.9779	0.9779	13.8479	14.1954	12.0376	12.6481	3.5037
TCGA-B6-A0IC	1	1542	female	90	no	no	NA	stage x	nx	t2	Positive	Positive					Adenocarcinoma intraductal papilar com invasão	Breast, NOS	negative	post (prior bilateral ovariectomy or >12 mo since lmp with no prior hysterectomy)	white	NA	NA	NA	NA	13.16	13.7	11.67	3.923	4.999	0.7829	6.177	3.471	5.77	2.706	2.7581	5.5408	4.0543	1.423	0.7829	14.3219	15.0496	12.9053	12.9976	4.9666
TCGA-B6-A0IE	1	1999	female	38	no	no	with tumor	stage tis	n1b	tx	Negative	Negative					Lobular	Breast, NOS	positive	pre (<6 months since lmp and no prior bilateral ovariectomy and not on estrogen replacement)	black or african american	NA	NA	NA	NA	15.05	11.73	13.72	6.764	8.103	1.23	4.732	6.1219	7.5265	6.0357	3.4717	8.9922	3.3341	1.2301	1.4235	13.371	11.7867	11.9988	13.0789	3.6754
TCGA-B6-A0IG	1	4456	female	50	no	no	with tumor	stage iib	n1b	t2	Positive	Positive					Ductal invasivo	Breast, NOS	negative	indeterminate (neither pre or postmenopausal)	white	NA	NA	NA	NA	13.69	12.15	13.09	7.301	8.016	3.012	4.778	5.9861	4.0326	6.5611	6.9061	7.2257	7.1781	0.6912	1.3429	13.4202	12.7829	16.7591	8.86859	6.6912
TCGA-B6-A0IH	1	3418	female	81	no	no	NA	stage iiia	n1b	t3	Positive	Positive					Lobular	Breast, NOS	positive	post (prior bilateral ovariectomy or >12 mo since lmp with no prior hysterectomy)	white	NA	NA	NA	NA	13.33	13.33	14.98	6.434	9.253	5.12	6.677	9.8006	9.7582	8.1757	6.9393	8.8233	4.5148	1.3164	1.9931	11.8192	12.7994	12.7615	11.5141	7.5683
TCGA-B6-A0IJ	0	5383	female	42	no	no	tumor free	stage iib	n0 (i-)	t3	Positive	Positive					Ductal invasivo	Breast, NOS	negative	indeterminate (neither pre or postmenopausal)	black or african american	NA	NA	NA	NA	12.04	12.91	14.72	8.565	7.314	3.577	4.155	5.7316	4.6007	7.6739	5.8129	9.9889	0.8804	2.9499	5.827	12.8216	8.33186	11.1552	7.13816	6.9317
TCGA-B6-A0IK	1	571	female	63	no	no	with tumor	stage iiib	n1	t4	Negative	Negative					Ductal invasivo	Breast, NOS	positive	indeterminate (neither pre or postmenopausal)	white	NA	NA	NA	NA	14.6	13.36	13.37	7.202	7.946	2.989	4.93	5.8636	5.0853	5.614	8.2933	8.1841	2.9885	0	2.1597	12.215	10.5683	12.9472	8.52829	5.7597
TCGA-B6-A0IM	0	3836	female	75	no	no	tumor free	stage iib	n0 (i-)	t3	Positive	Positive					Ductal invasivo misto	Lower-outer quadrant of breast	positive	post (prior bilateral ovariectomy or >12 mo since lmp with no prior hysterectomy)	black or african american	NA	NA	NA	NA	13.06	13.17	13.97	6.786	8.984	3.668	5.58	4.5453	5.9338	6.7292	7.2666	7.7386	0	0.8466	1.2205	14.9153	14.5928	13.3002	8.04945	7.7829
TCGA-B6-A0IN	1	2573	female	45	no	no	with tumor	stage x	nx	t1c	Positive	Negative					Ductal invasivo misto	Breast, NOS	positive	indeterminate (neither pre or postmenopausal)	white	NA	NA	NA	NA	13.88	12.51	15.05	8.217	8.798	3.508	5.166	7.3547	6.7491	6.7364	6.4786	9.2122	4.1679	0	1.2718	11.9795	13.4204	14.1577	5.23953	4.4428
TCGA-B6-A0IO	0	3350	female	66	no	no	tumor free	stage iia	n0 (i-)	t2	Positive	Indeterminate					Ductal invasivo	Breast, NOS	negative	indeterminate (neither pre or postmenopausal)	white	NA	NA	NA	NA	14.84	13.14	12.76	6.327	6.88	3.857	4.701	4.9512	5.2039	5.8058	4.8397	12.7477	1.2116	1.5723	1.4032	13.9727	15.1536	12.3155	9.7698	5.4189
TCGA-B6-A0IP	0	3374	female	74	no	no	tumor free	stage ia	n0 (i-)	t1c	Positive	Positive					Lobular	Breast, NOS	negative	post (prior bilateral ovariectomy or >12 mo since lmp with no prior hysterectomy)	white	NA	NA	NA	NA	9.664	13.54	13.46	6.145	8.097	4.583	7.782	6.1673	6.0194	5.9026	5.3983	8.4616	0.8799	1.0843	1.5659	14.6852	14.5503	13.3287	11.4993	6.2386
TCGA-B6-A0IQ	0	3872	female	40	no	no	tumor free	stage iiia	n1b	t3	Negative	Negative					Ductal invasivo	Breast, NOS	negative	indeterminate (neither pre or postmenopausal)	white	NA	NA	NA	NA	12.04	14.04	15.28	7.039	8.976	2.201	2.926	4.9257	4.8377	5.3431	11.6502	5.93	1.7654	2.2926	1.6321	13.2184	4.24768	11.554	2.6086	8.0577
TCGA-B6-A0RE	0	6435	female	61	no	no	tumor free	stage x	n0 (i-)	tx	Negative	Negative					Ductal invasivo	Breast, NOS	negative	indeterminate (neither pre or postmenopausal)	black or african american	NA	NA	NA	NA	13.15	13.94	15.57	8.214	8.591	3.858	8.324	3.1238	4.2581	7.3729	8.1111	9.3846	6.0822	2.0309	3.1863	12.9268	7.8272	11.6124	4.47386	7.8149
TCGA-B6-A0RG	0	2082	female	26	no	no	tumor free	stage iib	n0 (i-)	t3	Negative	Negative					Ductal invasivo	Breast, NOS	negative	indeterminate (neither pre or postmenopausal)	white	NA	NA	NA	NA	14.52	13.97	13.35	6.831	8.753	3.413	5.415	5.0887	5.4985	5.7911	5.9537	6.5554	6.6378	0	1.824	14.2362	13.9689	13.2412	11.5857	3.722
TCGA-B6-A0RH	0	5749	female	51	no	no	tumor free	stage iia	n0 (i-)	t2	Positive	Positive					Ductal invasivo	Breast, NOS	positive	indeterminate (neither pre or postmenopausal)	black or african american	NA	NA	NA	NA	12.85	12.55	14.61	7.373	9.398	1.769	7.348	3.2626	5.0131	7.6421	6.8346	7.9211	3.3624	0.7551	1.0226	13.3429	11.8499	14.9553	10.5705	4.7802
TCGA-B6-A0RI	0	6796	female	44	no	no	with tumor	stage iiib	n1b	t4b	Positive	Positive					Ductal invasivo	Breast, NOS	negative	indeterminate (neither pre or postmenopausal)	white	NA	NA	NA	NA	13.58	13.09	15.5	6.103	9.104	3.797	7.696	3.5412	4.4139	6.8434	7.943	8.1354	4.8924	0.7181	1.2034	13.3951	13.5266	12.3304	13.9946	5.672
TCGA-B6-A0RL	1	2469	female	60	no	no	tumor free	stage iia	n0 (i-)	t2	Positive	Positive					Ductal invasivo	Breast, NOS	negative	NA	black or african american	NA	NA	NA	NA	13.34	12.82	10.27	6.29	2.775	0.387	3.666	2.0275	3.5569	6.5953	0.9434	5.3809	4.3275	0.9434	0.6919	16.9501	15.1128	13.7492	7.31193	5.2333
TCGA-B6-A0RM	1	2373	female	57	no	no	tumor free	stage x	nx	tx	Positive	Positive					Ductal invasivo	Breast, NOS	positive	indeterminate (neither pre or postmenopausal)	black or african american	NA	NA	NA	NA	12.98	12.86	12.83	4.497	6.839	3.516	8.227	3.6014	5.1479	3.7947	4.9989	6.7214	0	0.4308	1.2583	13.9765	15.2167	11.4943	12.5236	4.2553
TCGA-B6-A0RN	0	5261	female	60	no	no	tumor free	stage ia	n0 (i-)	t1c	Negative	Negative					Ductal invasivo	Breast, NOS	negative	post (prior bilateral ovariectomy or >12 mo since lmp with no prior hysterectomy)	white	NA	NA	NA	NA	9.414	13.51	14.54	5.531	9.08	2.466	7.945	5.7452	6.8183	6.6978	7.6706	7.9277	2.7564	1.4032	0	12.5762	13.2532	12.9423	12.7865	5.7995
TCGA-B6-A0RO	0	4929	female	71	no	no	tumor free	stage iiib	n1a	t4	Positive	Positive					Ductal invasivo	Breast, NOS	negative	post (prior bilateral ovariectomy or >12 mo since lmp with no prior hysterectomy)	white	NA	NA	NA	NA	14.96	13.35	12.54	5.954	7.142	3.083	4.756	6.029	6.0023	5.5925	4.125	10.4239	7.8702	0	0.6764	12.4357	14.6909	13.2064	8.18337	5.1454
TCGA-B6-A0RP	1	3126	female	73	no	no	NA	stage iiib	n1b	t2	Positive	Positive					Ductal e lobular infiltrante	Breast, NOS	positive	post (prior bilateral ovariectomy or >12 mo since lmp with no prior hysterectomy)	white	NA	NA	NA	NA	12.88	13.96	14.5	6.22	8.749	4.1	6.976	6.0796	6.3736	6.7627	7.0626	7.4951	1.2882	0.3656	1.4492	12.5611	14.8621	13.2045	11.3163	4.3452
TCGA-B6-A0RQ	1	4273	female	68	no	no	tumor free	stage iib	n0 (i-)	t3	Positive	Positive					Lobular	Breast, NOS	positive	post (prior bilateral ovariectomy or >12 mo since lmp with no prior hysterectomy)	white	NA	NA	NA	NA	13.61	14.12	14.44	5.659	9.912	2.497	6.205	8.6317	8.4483	6.4234	4.0152	9.6712	0	1.3493	2.4967	12.4345	12.5404	13.0998	12.1982	6.5716
TCGA-B6-A0RS	1	3063	female	38	no	no	with tumor	stage iia	n0 (i-)	t2	Negative	Negative					Ductal invasivo	Breast, NOS	negative	indeterminate (neither pre or postmenopausal)	white	NA	NA	NA	NA	13.18	12.79	13.88	8.427	8.068	4.069	6.052	5.4257	4.0689	6.3708	5.9	11.1519	1.3664	0	1.178	13.7997	4.71438	14.1448	5.32702	4.1736
TCGA-B6-A0RT	0	2721	female	39	no	no	tumor free	stage iiia	n1	t3	Negative	Negative					Ductal invasivo	Breast, NOS	close	indeterminate (neither pre or postmenopausal)	white	NA	NA	NA	NA	12.63	12.54	14.25	8.288	8.414	5.13	5.371	8.5745	5.8477	6.0272	5.337	11.8866	0.3982	1.949	2.6791	10.1843	6.99109	11.6246	7.62898	7.3013
TCGA-B6-A0RU	0	3991	female	49	no	no	tumor free	stage ia	n0 (i-)	t1c	Negative	Negative					Ductal invasivo misto	Breast, NOS	negative	indeterminate (neither pre or postmenopausal)	white	NA	NA	NA	NA	13.3	14.86	14.7	7.616	10.73	4.054	6.004	6.8353	6.6127	6.8619	9.048	9.6029	2.7392	1.0458	3.3031	10.7937	8.5021	11.756	8.58257	7.9926
TCGA-B6-A0RV	0	4788	female	42	no	no	tumor free	stage iiia	n2	t3	Positive	Positive					Ductal e lobular infiltrante	Breast, NOS	negative	indeterminate (neither pre or postmenopausal)	white	NA	NA	NA	NA	10.58	13.13	13.7	5.49	8.044	3.571	6.587	7.9785	6.2556	6.4003	3.1146	8.2658	1.3857	0.4887	0.4887	13.6951	14.2941	12.2359	13.2981	6.0069
TCGA-B6-A0WS	1	2965	female	58	no	no	tumor free	stage x	nx	t1c	Positive	Positive					Ductal invasivo	Breast, NOS	positive	indeterminate (neither pre or postmenopausal)	black or african american	NA	NA	NA	NA	13.77	12.83	14.06	6.781	8.689	5.541	4.961	6.4985	5.7017	6.4198	5.6136	9.4678	0.425	0	0	14.0573	13.9386	12.1744	11.6839	6.0389
TCGA-B6-A0WT	0	5396	female	61	no	no	tumor free	stage iib	n1	t2	Positive	Positive					Ductal invasivo	Breast, NOS	negative	post (prior bilateral ovariectomy or >12 mo since lmp with no prior hysterectomy)	white	NA	NA	NA	NA	14.31	13.47	14.36	6.5	8.959	4.727	6.998	5.9807	6.8577	7.8973	8.966	9.6054	1.1654	1.1654	2.2415	13.5398	13.1682	12.5222	13.5977	4.2018
TCGA-B6-A0WV	1	2422	female	67	no	no	tumor free	stage iib	n1b	t2	Positive	Positive					Ductal invasivo	Breast, NOS	negative	post (prior bilateral ovariectomy or >12 mo since lmp with no prior hysterectomy)	white	NA	NA	NA	NA	14.53	13.24	12.64	6.442	7.61	3.446	4.314	4.378	3.812	4.8525	6.088	6.2254	0.9258	0	0	13.9253	14.9571	11.8856	10.7972	6.4638
TCGA-B6-A0WW	1	558	female	58	no	no	with tumor	stage x	n1b	t2	Positive	Positive					Ductal invasivo	Breast, NOS	negative	indeterminate (neither pre or postmenopausal)	black or african american	NA	NA	NA	NA	13.9	12.7	13.84	6.321	8.152	3.692	4.127	4.4224	4.7913	6.2033	6.9099	7.0542	6.2033	0	1.4349	14.1253	14.8624	13.1674	9.73892	2.6113
TCGA-B6-A0WX	1	653	female	40	no	no	with tumor	stage iiia	n1b	t3	Negative	Negative					Lobular	Breast, NOS	negative	pre (<6 months since lmp and no prior bilateral ovariectomy and not on estrogen replacement)	black or african american	NA	NA	NA	NA	12.89	13.3	15.63	7.043	9.477	6.605	5.181	6.4693	5.7472	7.2793	7.6086	9.2704	0.8143	1.0961	3.4905	12.1669	5.53939	12.034	6.65988	7.6636
TCGA-B6-A0WY	1	3461	female	40	no	no	with tumor	stage iiia	n1b	t3	Positive	Negative					Ductal invasivo	Breast, NOS	negative	pre (<6 months since lmp and no prior bilateral ovariectomy and not on estrogen replacement)	white	NA	NA	NA	NA	14.25	13.73	14.31	6.363	9.883	11.2	5.073	9.038	5.5575	7.9493	6.9269	9.5336	0	0.7139	1.8322	13.0588	11.5421	13.0655	11.1315	5.0022
TCGA-B6-A0WZ	0	3941	female	50	no	no	tumor free	stage iib	n1b	t2	Positive	Positive					Ductal invasivo	Breast, NOS	negative	indeterminate (neither pre or postmenopausal)	black or african american	NA	NA	NA	NA	13.04	12.73	14.75	6.62	8.021	3.429	6.063	4.4107	5.2989	6.0398	4.2553	7.0918	0	0	1.8212	12.8431	13.703	12.9279	12.7529	4.7581
TCGA-B6-A0X0	1	3945	female	54	no	no	NA	stage ia	n0 (i-)	t1c	Positive	Positive					Cribiforme	Breast, NOS	negative	indeterminate (neither pre or postmenopausal)	white	NA	NA	NA	NA	12.68	12.93	12.48	5.954	7.667	6.618	6.769	5.7424	4.1625	4.0618	6.2108	9.5327	0	2.934	1.7721	13.5816	12.9374	13.4317	12.2768	2.2089
TCGA-B6-A0X1	0	5672	female	48	no	no	tumor free	stage iv	n2	t2	Negative	Negative					Ductal invasivo	Breast, NOS	negative	indeterminate (neither pre or postmenopausal)	white	NA	NA	NA	NA	12.74	13.1	12.32	7.659	6.611	3.194	8.495	5.6098	3.2775	7.5752	8.5443	7.6265	0.6263	2.2645	2.6861	14.1719	9.93974	12.4393	4.43663	7.6783
TCGA-B6-A0X4	1	860	female	62	no	no	with tumor	stage iib	n1b	t2	Positive	Positive					Ductal invasivo	Breast, NOS	negative	post (prior bilateral ovariectomy or >12 mo since lmp with no prior hysterectomy)	white	NA	NA	NA	NA	13.54	12.56	12.16	4.271	6.874	1.125	6.917	2.5167	3.7438	3.2117	7.6771	5.0837	0.6693	1.1247	1.1247	14.0728	13.9885	12.1103	12.3581	6.376
TCGA-B6-A0X5	1	2097	female	61	no	no	with tumor	stage iib	n1b	t2	Positive	Positive					Ductal invasivo	Breast, NOS	negative	post (prior bilateral ovariectomy or >12 mo since lmp with no prior hysterectomy)	black or african american	NA	NA	NA	NA	13.91	10.48	12.58	6.915	7.346	3.161	5.577	3.8163	1.5208	5.2091	10.5078	7.1025	6.6585	0.9522	1.5208	12.4486	14.6546	11.6206	12.3844	2.0948
TCGA-B6-A0X7	1	1791	female	62	no	no	NA	stage x	nx	t1c	Positive	Positive					Ductal invasivo	Breast, NOS	negative	post (prior bilateral ovariectomy or >12 mo since lmp with no prior hysterectomy)	white	NA	NA	NA	NA	9.698	13.41	14.77	6.346	9.238	3.812	7.232	7.4431	7.0079	7.3791	5.1567	7.7645	2.4496	1.2468	2.2434	12.8337	13.5358	13.2577	9.76465	6.5966
TCGA-B6-A1KC	0	1326	female	67	no	no	tumor free	stage iia	n1	t2	Positive	Negative		Negative		Negative	Ductal invasivo	Breast, NOS	negative	post (prior bilateral ovariectomy or >12 mo since lmp with no prior hysterectomy)	white	NA	NA	NA	NA	14.42	14.42	12.75	5.777	7.178	5.251	2.833	5.7771	7.0848	11.1553	6.2501	8.5254	0.9761	0.7178	1.195	13.2633	13.5561	12.1141	4.9533	5.7427
TCGA-B6-A1KF	0	3088	female	68	no	no	tumor free	stage iib	n1	t2	Negative	Negative	2+	Equivocal			Ductal invasivo	Breast, NOS	negative	post (prior bilateral ovariectomy or >12 mo since lmp with no prior hysterectomy)	white	NA	NA	NA	NA	14.35	13.98	14.62	7.062	10.45	2.396	4.732	4.6794	6.446	5.4152	6.1223	8.3065	0.5592	4.0138	1.7518	11.5187	9.00119	15.3167	3.78509	8.6308
TCGA-B6-A1KI	0	1463	female	63	no	no	tumor free	stage i	n0	t1c	Positive	Positive	2+	Equivocal	Negative	Negative	Ductal invasivo	Breast, NOS	negative	post (prior bilateral ovariectomy or >12 mo since lmp with no prior hysterectomy)	white	NA	NA	NA	NA	13.81	13.55	14.16	7.036	9.103	3.828	7.195	7.0236	7.8317	5.834	4.6132	9.5622	1.465	0.6662	1.743	13.1488	14.7602	13.4752	10.4971	2.3528
TCGA-B6-A1KN	0	3330	female	57	no	no	tumor free	stage iiib	n1	t4b	Negative	Negative					Ductal invasivo	Breast, NOS	negative	post (prior bilateral ovariectomy or >12 mo since lmp with no prior hysterectomy)	white	NA	NA	NA	NA	14.47	13.44	13.35	7.42	8.686	4.458	4.995	6.7661	5.4447	5.5382	7.0556	7.9286	0.6626	1.6042	1.7363	12.5697	13.0008	16.8911	6.05066	8.3551
TCGA-B6-A2IU	0	4840	female	62	no	no	NA	stage iia	n0	t2	Positive	Positive					Lobular	Breast, NOS	negative	indeterminate (neither pre or postmenopausal)	white	NA	NA	NA	NA	9.712	13.28	13.28	5.09	6.858	3.155	5.99	6.3867	6.9701	5.4401	3.8012	7.5088	0	1.2856	0.7815	12.2286	13.3311	13.7758	12.6434	4.6692
TCGA-B6-A3ZX	0	1132	female	50	no	no	with tumor	stage iv	n1	t3	Negative	Negative	1+	Negative		Negative	Ductal e lobular infiltrante	Breast, NOS	close	NA	black or african american	chemotherapy	cyclophosphamide	147	91	11.51	13.37	14.48	6.434	9.863	8.679	7.563	7.2708	7.1948	5.9163	6.9892	8.9284	4.6863	0.4114	2.3102	12.9186	7.08693	11.4483	4.98575	8.4502
TCGA-B6-A400	0	215	female	43	no	no	tumor free	stage iiia	n2a	t2	Negative	Negative	1+	Negative		Negative	Ductal invasivo	Breast, NOS	negative	NA	black or african american	NA	NA	NA	NA	12.36	14.15	15.37	7.672	10.15	4.878	6.107	3.6	5.1277	8.0149	8.2439	8.91	2.7773	1.9737	3.1546	13.62	4.25946	12.1339	5.66374	6.574
TCGA-B6-A401	0	1989	female	47	no	no	tumor free	stage iia	n1a	t1c	Positive	Positive	1+	Negative		Negative	Ductal invasivo	Breast, NOS	negative	NA	black or african american	chemotherapy	cyclophosphamide	155	50	13.9	12.97	14.56	7.288	8.045	8.703	7.691	5.0953	4.2319	7.5919	5.9195	9.0878	5.246	1.7633	2.2674	12.1662	12.7984	13.4229	12.8562	7.1562
TCGA-B6-A402	0	1651	female	47	no	no	with tumor	stage i	n0 (i-)	t1c	Negative	Negative	1+	Negative		Negative	Ductal invasivo	Breast, NOS	negative	NA	black or african american	chemotherapy	cyclophosphamide	93	30	12.71	12.6	14.62	7.737	7.421	4.39	5.569	1.6029	1.9458	5.479	4.8839	10.7909	0	1.1522	5.4137	13.329	5.55604	12.223	3.25663	3.4838
TCGA-B6-A408	0	1519	female	55	no	no	tumor free	stage iiic	n3a	t2	Positive	Positive	2+	Equivocal	Negative	Negative	Ductal e lobular infiltrante	Breast, NOS	negative	NA	black or african american	chemotherapy	cyclophosphamide	163	55	12.46	13.05	14.47	6.814	7.63	4.038	5.531	7.0767	7.3799	8.6163	6.4764	8.1915	2.0555	1.6344	1.2648	14.4581	14.4442	12.9609	10.71	6.0873
TCGA-B6-A409	1	573	female	44	no	no	with tumor	stage iiia	n2a	t1c	Negative	Negative	1+	Equivocal	Negative	Negative	Ductal invasivo	Breast, NOS	negative	pre (<6 months since lmp and no prior bilateral ovariectomy and not on estrogen replacement)	black or african american	chemotherapy	cyclophosphamide	93	51	13.22	12.44	14.71	8.233	9.193	2.36	4.233	4.8411	5.0355	6.168	4.9638	10.7448	0	1.5399	2.8158	12.1661	7.26325	12.1596	6.69631	5.8716
TCGA-B6-A40B	0	2521	female	76	no	no	tumor free	stage i	n0 (i-)	t1b	Positive	Positive	1+	Negative		Negative	Lobular	Breast, NOS	negative	post (prior bilateral ovariectomy or >12 mo since lmp with no prior hysterectomy)	white	NA	NA	NA	NA	9.294	12.92	14.59	8.24	8.307	4.784	8.873	5.0301	4.7331	7.3506	7.3979	10.6216	5.203	2.0702	1.6959	13.3957	11.775	13.5727	11.2439	4.1665
TCGA-B6-A40C	0	1673	female	51	no	no	tumor free	stage iib	n0 (i-)	t3	Positive	Positive	1+	Negative		Negative	Lobular	Breast, NOS	negative	NA	white	hormone therapy	cyclophosphamide	107	37	11.32	12.67	14.55	6.567	8.296	4.277	6.985	5.9133	5.4887	7.2393	6.3758	7.9343	1.0687	1.0687	2.2754	11.144	10.8244	13.1818	11.8956	5.1189
TCGA-BH-A0AU	0	746	female	45	no	no	tumor free	stage iia	n0	t2	Positive	Positive		Positive	Negative	Negative	Ductal invasivo	Breast, NOS	negative	pre (<6 months since lmp and no prior bilateral ovariectomy and not on estrogen replacement)	white	NA	NA	NA	NA	13.62	12.86	13.83	6.836	8.661	4.413	3.116	6.5118	4.9228	6.6926	6.9721	8.0752	8.5854	1.4881	1.235	14.0743	13.2756	13.3261	12.3423	6.0241
TCGA-BH-A0AV	0	1180	female	52	no	no	tumor free	stage i	n0	t1c	Negative	Negative			Negative	Negative	Ductal invasivo	Breast, NOS	negative	NA	black or african american	chemotherapy	taxotere	259	146	12.53	14.51	15.98	7.839	10.01	6.265	5.645	3.8172	4.2064	8.41	7.8179	10.9813	0.7412	0	5.6903	11.2722	5.01029	11.7844	5.1396	6.0029
TCGA-BH-A0AW	0	622	female	56	no	no	tumor free	stage iia	n1a	t1c	Positive	Negative	3+	Positive		Positive	Ductal invasivo	Breast, NOS	negative	post (prior bilateral ovariectomy or >12 mo since lmp with no prior hysterectomy)	white	hormone therapy	arimidex	515	200	13.95	12.93	14.67	6.685	8.6	4.695	6.669	7.7703	6.1067	7.066	8.1467	9.2117	7.4397	1.0921	1.0921	10.5493	8.32021	16.9531	5.05563	4.9003
TCGA-BH-A0AY	0	777	female	62	no	no	tumor free	stage iia	n0 (i-)	t2	Positive	Positive	0	Negative		Negative	Ductal invasivo	Breast, NOS	negative	post (prior bilateral ovariectomy or >12 mo since lmp with no prior hysterectomy)	white	chemotherapy	NA	192	131	12.29	13.1	15.31	6.777	8.805	3.277	6.21	4.9125	6.0101	8.3199	6.1926	9.8273	2.1624	0	2.0151	12.0769	12.3167	11.8221	11.1313	5.5023
TCGA-BH-A0AZ	0	867	female	47	no	no	tumor free	stage iiia	n1a	t3	Positive	Positive		Negative		Negative	Ductal invasivo	Breast, NOS	negative	pre (<6 months since lmp and no prior bilateral ovariectomy and not on estrogen replacement)	white	chemotherapy	doxorubicin	209	126	13.26	13.65	15.32	8.089	10.66	5.525	4.963	7.5791	7.2743	7.9388	7.9017	9.6309	0.9696	0	0.5648	13.3776	11.8533	12.5402	8.58978	4.2636
TCGA-BH-A0B0	0	1428	female	56	no	no	tumor free	stage i	n0	t1c	Positive	Positive		Negative		Negative	Ductal invasivo	Breast, NOS	negative	peri (6-12 months since last menstrual period)	black or african american	chemotherapy	adriamycin	194	82	12.76	13.66	15.52	7.444	9.726	4.665	7.181	6.2898	6.462	7.1608	6.462	8.8341	2.9277	1.616	0.8688	13.032	12.5926	11.9584	7.8171	6.4821
TCGA-BH-A0B1	0	1148	female	66	no	no	tumor free	stage iib	n1a	t2	Positive	Positive	1+	Negative		Negative	Ductal invasivo	Breast, NOS	negative	post (prior bilateral ovariectomy or >12 mo since lmp with no prior hysterectomy)	white	chemotherapy	adriamycin	232	53	13.72	13.79	14.09	6.274	8.769	5.046	6.104	7.8533	7.2002	7.1744	5.4297	8.5426	7.0255	0	1.8512	14.148	14.2027	12.4602	13.4072	6.4866
TCGA-BH-A0B3	0	1203	female	53	no	no	tumor free	stage iib	n1a	t2	Negative	Negative	1+	Negative		Negative	Ductal invasivo	Breast, NOS	negative	post (prior bilateral ovariectomy or >12 mo since lmp with no prior hysterectomy)	white	chemotherapy	doxorubicin	115	52	12.58	13.58	15.55	8.434	8.74	3.646	4.878	4.8593	4.8008	7.0138	7.5835	9.7503	5.1204	1.8826	4.8206	12.1249	7.133	12.0948	8.41879	7.901
TCGA-BH-A0B5	0	1471	female	40	no	no	tumor free	stage iiia	n2a	t2	Positive	Positive		Negative		Negative	Lobular	Breast, NOS	positive	pre (<6 months since lmp and no prior bilateral ovariectomy and not on estrogen replacement)	white	NA	NA	NA	NA	12.37	13.79	14.1	5.993	8.452	4.971	8.147	5.8254	5.3348	6.7469	6.1371	8.0376	4.7197	0.4153	2.4158	12.0034	11.8103	12.9557	10.44	5.3229
TCGA-BH-A0B6	0	1732	female	47	yes	yes	tumor free	stage i	n0	t1c	Positive	Positive		Positive		Positive	Ductal invasivo	Breast, NOS	negative	NA	white	NA	NA	NA	NA	14.12	12.97	14.7	5.618	8.362	4.889	5.137	8.2073	7.5745	7.6013	6.1327	8.9791	7.7553	0	0.844	11.5268	13.0433	11.8534	5.7514	4.9455
TCGA-BH-A0B7	0	1733	female	42	no	no	NA	stage iib	n1a	t2	Positive	Positive	3+	Positive		Positive	Ductal invasivo	Breast, NOS	negative	pre (<6 months since lmp and no prior bilateral ovariectomy and not on estrogen replacement)	white	NA	NA	NA	NA	14.23	13.35	14.56	7.166	9.073	6.107	5.915	7.9435	6.8898	7.2963	10.0711	9.2539	1.2807	1.2807	0.778	12.6478	6.1866	17.6804	6.03758	6.8321
TCGA-BH-A0B8	0	1569	female	64	no	no	tumor free	stage i	n0 (i-)	t1b	Positive	Positive	2+	Equivocal	Negative	Negative	Ductal invasivo	Breast, NOS	negative	post (prior bilateral ovariectomy or >12 mo since lmp with no prior hysterectomy)	white	hormone therapy	arimidex	NA	114	13.36	12.68	13.56	6.724	8.135	1.721	5.09	5.3877	7.7074	5.2552	5.8217	6.5627	6.1916	0	2.2245	13.6951	14.6358	13.1742	9.13116	5.9875
TCGA-BH-A0B9	0	1572	female	44	no	no	tumor free	stage ia	n0 (i-)	t1c	Negative	Negative	0	Negative		Negative	Ductal invasivo	Breast, NOS	negative	pre (<6 months since lmp and no prior bilateral ovariectomy and not on estrogen replacement)	white	chemotherapy	doxorubicin	111	48	11.82	13.64	13.64	6.797	6.209	3.896	5.312	5.4882	3.9799	4.8236	5.7326	8.456	1.0838	4.5059	5.5167	11.7624	4.87956	10.6064	2.72201	7.6149
TCGA-BH-A0BA	0	1132	female	51	no	no	tumor free	stage iiic	n3a	t3	Positive	Positive	1+	Negative		Negative	Ductal e lobular infiltrante	Breast, NOS	negative	pre (<6 months since lmp and no prior bilateral ovariectomy and not on estrogen replacement)	white	chemotherapy	tamoxifen	NA	232	13.88	13.22	13.84	5.168	8.902	4.007	5.248	7.7076	6.3126	6.1893	4.1252	9.9467	1.0202	5.0686	0.7532	11.2459	13.3177	12.928	8.81025	4.7204
TCGA-BH-A0BC	0	974	female	60	no	no	tumor free	stage iiic	n3	t2	Positive	Positive	0	Negative		Negative	Ductal invasivo	Breast, NOS	negative	post (prior bilateral ovariectomy or >12 mo since lmp with no prior hysterectomy)	white	chemotherapy	doxorubicin	169	106	13.43	13.45	14.69	7.497	8.881	2.815	7.334	6.8204	7.6217	6.3401	5.8893	9.3073	2.1115	1.3275	0.6816	14.5966	14.2316	11.4311	9.94751	6.7932
TCGA-BH-A0BD	0	554	female	47	no	no	tumor free	stage iia	n1a	t1c	Positive	Positive	1+	Negative		Negative	Ductal invasivo	Breast, NOS	negative	pre (<6 months since lmp and no prior bilateral ovariectomy and not on estrogen replacement)	white	hormone therapy	tamoxifen	NA	244	13.69	13.64	14.06	6.797	8.813	4.636	8.006	6.0743	5.9192	6.1887	5.507	9.4127	0.4082	0.726	1.9793	15.1176	12.3481	12.2147	14.6503	6.1757
TCGA-BH-A0BF	0	782	female	56	no	no	tumor free	stage iib	n1mi	t2	Positive	Positive		Negative		Negative	Ductal invasivo	Breast, NOS	negative	post (prior bilateral ovariectomy or >12 mo since lmp with no prior hysterectomy)	white	NA	NA	NA	NA	12.34	13.01	14.65	6.528	9.712	4.368	8.849	7.0526	6.5403	7.1769	6.6715	9.2637	2.4913	1.549	0.8242	11.7631	10.8362	11.739	9.94951	5.3047
TCGA-BH-A0BG	0	756	female	73	no	no	tumor free	stage i	n0	t1	Negative	Negative		Negative		Negative	Ductal invasivo	Breast, NOS	negative	post (prior bilateral ovariectomy or >12 mo since lmp with no prior hysterectomy)	white	NA	NA	NA	NA	13.14	14.07	16.01	6.579	9.15	5.227	9.719	5.6172	4.5235	6.2077	5.9535	10.5625	0	0.9581	4.2885	13.0358	5.74948	12.0616	4.08983	7.0889
TCGA-BH-A0BJ	0	660	female	41	no	no	tumor free	stage iib	n1a	t2	Positive	Positive	1+	Negative		Negative	Ductal invasivo	Breast, NOS	negative	pre (<6 months since lmp and no prior bilateral ovariectomy and not on estrogen replacement)	white	hormone therapy	arimidex	NA	343	14.21	13.5	14.43	6.468	9.105	4.892	6.192	6.9915	6.4852	6.5693	5.9025	9.109	0.7801	0.7801	0.7801	13.2496	12.5517	12.9998	12.4455	7.3748
TCGA-BH-A0BL	0	1340	female	35	no	no	tumor free	stage i	n0	t1c	Negative	Negative		Negative		Negative	Ductal invasivo	Breast, NOS	negative	pre (<6 months since lmp and no prior bilateral ovariectomy and not on estrogen replacement)	white	chemotherapy	adriamycin	142	72	13.41	13.39	15.14	7.561	9.722	5.561	5.633	6.6539	5.8311	7.1685	7.6023	8.9404	0.3829	3.2027	2.0142	11.2285	6.88664	11.7813	6.98633	7.8466
TCGA-BH-A0BM	0	1117	female	54	no	no	tumor free	stage iib	n1a	t2	Positive	Negative	0	Negative		Negative	Ductal invasivo	Breast, NOS	negative	post (prior bilateral ovariectomy or >12 mo since lmp with no prior hysterectomy)	white	chemotherapy	adriamycin	138	80	13.16	13.58	14.84	6.869	9.423	3.78	6.583	7.3803	8.0586	7.4344	5.2934	8.9537	1.8269	2.7511	0.711	12.4301	12.6548	12.703	8.25182	5.785
TCGA-BH-A0BO	0	1085	female	54	no	no	tumor free	stage i	n0	t1b	Positive	Positive		Negative		Negative	Ductal invasivo	Breast, NOS	negative	pre (<6 months since lmp and no prior bilateral ovariectomy and not on estrogen replacement)	white	NA	NA	NA	NA	13.03	13.98	14.82	9.309	9.895	5.445	10.71	8.4019	6.612	8.0803	5.2245	11.0789	0.4059	0.4059	2.1934	12.4169	13.3622	12.639	10.8636	5.4769
TCGA-BH-A0BP	0	1481	female	76	no	no	tumor free	stage i	n0	t1c	Positive	Positive		Negative		Negative	Ductal invasivo	Breast, NOS	negative	post (prior bilateral ovariectomy or >12 mo since lmp with no prior hysterectomy)	white	NA	NA	NA	NA	13.43	13.14	14.92	8.643	8.431	5.134	6.308	6.1232	5.6481	7.4348	6.4555	9.5581	5.9231	0	0	12.1064	13.5891	11.617	7.05958	5.308
TCGA-BH-A0BQ	0	827	female	39	no	no	tumor free	stage i	n0	t1c	Positive	Positive		Positive		Positive	Ductal invasivo	Breast, NOS	negative	pre (<6 months since lmp and no prior bilateral ovariectomy and not on estrogen replacement)	white	NA	NA	NA	NA	12.53	13.67	14.81	6.74	9.594	6.353	9.919	7.5339	7.1154	7.975	7.7115	9.5822	0.9511	1.737	0.5526	12.7609	12.2956	13.4812	11.0029	4.9479
TCGA-BH-A0BR	0	1633	female	59	no	no	tumor free	stage i	n0	t1c	Positive	Positive		Negative		Negative	Ductal invasivo	Breast, NOS	negative	post (prior bilateral ovariectomy or >12 mo since lmp with no prior hysterectomy)	white	NA	NA	NA	NA	14.6	12.89	14.97	8.378	9.593	5.089	6.627	5.902	5.2115	7.6541	10.2009	9.7821	6.5368	0.5152	1.4419	11.5957	10.5314	12.5256	5.80569	6.0681
TCGA-BH-A0BS	0	1641	female	55	no	no	tumor free	stage iiia	n1c	t3	Positive	Positive		Negative		Negative	Ductal invasivo	Breast, NOS	negative	post (prior bilateral ovariectomy or >12 mo since lmp with no prior hysterectomy)	white	NA	NA	NA	NA	14.15	14.33	12.75	6.262	6.865	0.9789	7.439	5.0743	5.6214	4.3055	5.0033	9.1093	2.3807	0.7202	0.9789	13.1776	15.1687	13.4261	10.6377	3.5856
TCGA-BH-A0BT	0	1386	female	56	no	no	NA	stage iia	n1mi	t1c	Positive	Positive	0	Negative		Negative	Ductal invasivo	Breast, NOS	negative	NA	white	NA	NA	NA	NA	12.65	12.73	13.77	5.842	7.965	3.599	4.539	5.2408	6.2654	6.2654	6.0652	7.9698	0	1.5447	1.1046	12.2457	12.8416	13.9334	12.666	4.3616
TCGA-BH-A0BV	0	1519	female	78	no	no	tumor free	stage iib	n1a	t2	Negative	Negative			Negative	Negative	Ductal invasivo	Breast, NOS	negative	post (prior bilateral ovariectomy or >12 mo since lmp with no prior hysterectomy)	white	hormone therapy	arimidex	NA	262	14.12	14.1	14.15	6.599	8.755	4.516	4.78	6.0988	6.5989	6.2373	6.0411	8.9307	7.6778	1.1051	0.4685	14.181	14.3215	12.5789	12.4927	7.1635
TCGA-BH-A0BW	0	355	female	71	no	no	tumor free	stage i	n0	t1c	Positive	Positive		Negative		Negative	Ductal invasivo	Breast, NOS	negative	post (prior bilateral ovariectomy or >12 mo since lmp with no prior hysterectomy)	black or african american	chemotherapy	adriamycin	114	51	14.88	12.97	14.1	6.862	7.751	3.591	10.05	5.2836	3.5466	6.5004	6.6508	9.802	0.4526	0	5.4633	11.7424	8.1975	12.5904	3.50041	8.3649
TCGA-BH-A0BZ	0	1492	female	59	no	no	tumor free	stage iiia	n1a	t3	Positive	Positive	2+	Equivocal	Positive	Positive	Ductal invasivo	Breast, NOS	negative	post (prior bilateral ovariectomy or >12 mo since lmp with no prior hysterectomy)	white	NA	NA	NA	NA	13.54	12.94	14.55	6.967	9.05	4.653	6.721	6.5451	5.2416	6.7891	7.5537	8.4204	6.1929	0	2.1114	13.8868	12.7488	12.7147	5.86698	5.1586
TCGA-BH-A0C0	0	1270	female	62	no	no	tumor free	stage iia	n1a	t1c	Positive	Positive		Negative		Negative	Ductal invasivo	Breast, NOS	negative	post (prior bilateral ovariectomy or >12 mo since lmp with no prior hysterectomy)	white	hormone therapy	arimidex	NA	158	12.4	12.36	13.8	7.188	7.104	3.466	8.717	6.4561	4.8049	4.6028	4.757	6.7292	6.379	0.5428	2.2187	12.4889	13.5424	13.2871	9.50451	6.0315
TCGA-BH-A0C1	0	1339	female	61	no	no	tumor free	stage iiia	n2a	t3	Positive	Negative		Negative		Negative	Lobular	Breast, NOS	negative	post (prior bilateral ovariectomy or >12 mo since lmp with no prior hysterectomy)	white	NA	NA	NA	NA	9.175	13.48	14.01	5.609	8.058	5.923	6.708	7.2973	5.7747	8.1709	6.6663	7.1924	7.6964	0.4111	0.4111	13.2526	12.9375	12.8965	12.4266	5.7035
TCGA-BH-A0C3	0	1464	female	47	no	no	tumor free	stage i	n0	t1c	Positive	Negative			Positive	Positive	Ductal e lobular infiltrante	Breast, NOS	negative	pre (<6 months since lmp and no prior bilateral ovariectomy and not on estrogen replacement)	white	NA	NA	NA	NA	12.95	12.86	15.03	5.774	9.549	3.305	4.469	7.8709	7.0823	8.3942	5.4222	8.65	3.0341	2.1323	2.1323	15.1672	12.0047	12.6136	8.60405	6.0383
TCGA-BH-A0C7	0	1305	female	48	no	no	tumor free	stage iib	n1mi	t2	Positive	Positive		Positive	Positive	Positive	Ductal invasivo	Breast, NOS	negative	peri (6-12 months since last menstrual period)	white	chemotherapy	adriamycin	113	50	14.36	12.67	13.59	6.07	9.287	4.056	3.446	6.9043	5.8331	6.879	6.6772	7.809	3.6395	0.334	3.006	11.986	14.6543	13.3987	7.59778	6.6624
TCGA-BH-A0DE	0	948	female	62	no	no	tumor free	stage iia	n0	t2	Positive	Positive		Negative		Negative	Ductal invasivo	Breast, NOS	negative	post (prior bilateral ovariectomy or >12 mo since lmp with no prior hysterectomy)	white	NA	NA	NA	NA	13.25	13.29	14.9	8.038	8.633	3.942	6.739	7.2009	6.7865	6.4923	7.013	9.981	2.805	0.4846	1.924	12.5428	12.9117	13.5376	10.699	5.909
TCGA-BH-A0DG	0	713	female	30	no	no	NA	stage iia	n0	t2	Positive	Negative		Negative		Negative	Ductal invasivo	Breast, NOS	negative	pre (<6 months since lmp and no prior bilateral ovariectomy and not on estrogen replacement)	black or african american	NA	NA	NA	NA	14.59	13.32	14.82	6.997	9.437	3.514	4.875	6.7001	6.3257	6.7512	7.1699	9.42	7.8784	0.8748	0.8748	12.7228	12.0606	12.1773	7.50067	5.7423
TCGA-BH-A0DH	0	1156	female	63	no	no	tumor free	stage iib	n1a	t2	Positive	Positive	0	Negative		Negative	Ductal invasivo	Breast, NOS	positive	post (prior bilateral ovariectomy or >12 mo since lmp with no prior hysterectomy)	white	hormone therapy	femara	NA	164	13.47	12.2	15.52	5.406	7.247	4.165	4.464	4.5824	4.3887	4.9417	4.103	8.6854	1.0902	0.4609	1.0902	13.3506	13.5751	13.2566	11.2632	4.1342
TCGA-BH-A0DI	0	673	female	63	no	no	tumor free	stage iib	n1a	t2	Positive	Positive		Negative		Negative	Ductal invasivo	Breast, NOS	negative	post (prior bilateral ovariectomy or >12 mo since lmp with no prior hysterectomy)	white	NA	NA	NA	NA	14.3	13.53	15.28	6.699	9.667	5.478	7.236	7.159	7.2872	8.3648	9.569	9.8353	6.1774	0	0.8718	12.3619	11.8963	13.1935	9.42462	6.3706
TCGA-BH-A0DK	0	423	female	49	no	no	tumor free	stage iia	n0 (i-)	t2	Positive	Positive	0	Negative		Negative	Ductal invasivo	Breast, NOS	negative	pre (<6 months since lmp and no prior bilateral ovariectomy and not on estrogen replacement)	white	hormone therapy	tamoxifen	NA	112	13.88	12.77	14.81	6.984	9.668	3.505	6.126	7.9441	6.9526	6.8152	6.4044	8.7842	6.4348	1.4855	1.4855	12.1956	12.4881	11.5932	11.3094	5.606
TCGA-BH-A0DL	0	1467	female	64	no	no	tumor free	stage iia	n0	t2	Positive	Negative		Negative		Negative	Metaplásico	Breast, NOS	negative	post (prior bilateral ovariectomy or >12 mo since lmp with no prior hysterectomy)	white	NA	NA	NA	NA	13.33	13.25	13.51	6.471	9.437	3.524	6.231	5.0894	3.897	5.7498	4.9665	11.1116	1.5125	1.9182	3.2599	13.3363	10.8434	10.9703	3.80436	8.2492
TCGA-BH-A0DO	0	525	female	78	no	yes	tumor free	stage i	n0	t1c	Positive	Positive		Negative		Negative	Ductal invasivo	Breast, NOS	negative	post (prior bilateral ovariectomy or >12 mo since lmp with no prior hysterectomy)	white	NA	NA	NA	NA	12.88	13.66	13.53	6.573	8.569	4.917	7.081	7.9663	6.5341	6.1523	3.4888	9.2696	0.7912	1.0674	1.4989	13.145	14.8849	12.9772	12.3415	5.7341
TCGA-BH-A0DP	0	476	female	60	no	no	tumor free	stage iib	n0 (i-)	t3	Positive	Positive	0	Negative		Negative	Lobular	Breast, NOS	negative	post (prior bilateral ovariectomy or >12 mo since lmp with no prior hysterectomy)	white	hormone therapy	arimidex	NA	97	11.96	13.56	14.58	6.156	8.943	6.481	8.973	6.0002	6.9594	6.6987	5.2909	8.9587	5.7242	0	1.1928	13.1813	13.9636	12.6483	13.4114	6.8403
TCGA-BH-A0DQ	0	98	female	42	no	no	tumor free	stage iib	n1	t2	Positive	Positive	0	Negative		Negative	Ductal invasivo	Breast, NOS	negative	pre (<6 months since lmp and no prior bilateral ovariectomy and not on estrogen replacement)	white	chemotherapy	cyclophosphamide	204	141	14.11	13.58	15.47	6.954	9.6	4.337	5.457	6.5821	6.5635	7.3508	7.6933	8.8961	1.3976	0.8618	2.7487	13.0064	12.5664	12.0909	11.8013	5.2704
TCGA-BH-A0DS	0	78	female	71	no	no	tumor free	stage iiia	n2a	t2	Positive	Positive	1+	Negative		Negative	Ductal invasivo	Breast, NOS	negative	post (prior bilateral ovariectomy or >12 mo since lmp with no prior hysterectomy)	white	chemotherapy	cyclophosphamide	NA	47	11.93	13.02	14.87	7.117	8.525	4.529	9.711	5.2097	6.4889	7.7586	5.7106	10.2494	0	0.971	1.287	12.0336	13.3949	12.9278	11.383	4.8975
TCGA-BH-A0DT	0	1170	female	41	no	no	tumor free	stage iia	n1a	t1c	Positive	Positive		Negative		Negative	Ductal invasivo	Breast, NOS	negative	pre (<6 months since lmp and no prior bilateral ovariectomy and not on estrogen replacement)	white	NA	NA	NA	NA	12.62	13.71	14.07	5.855	9.293	3.517	9.892	7.5539	7.2324	6.3824	7.0208	9.5306	0	0	1.1116	12.7891	12.9797	13.1419	13.1473	5.9211
TCGA-BH-A0DV	0	1374	female	54	no	no	tumor free	stage iiia	n2a	t2	Positive	Positive		Negative		Negative	Ductal invasivo	Breast, NOS	negative	peri (6-12 months since last menstrual period)	white	chemotherapy	taxotere	176	48	12.98	13.75	15.91	7.782	9.426	5.586	8.981	8.7235	8.3194	7.8959	6.6324	10.0393	2.7343	0.3758	1.8791	12.1355	12.7611	12.8234	9.61138	5.5856
TCGA-BH-A0DX	0	1442	female	62	no	no	tumor free	stage i	n0	t1b	Positive	Positive		Negative		Negative	Ductal invasivo	Breast, NOS	negative	post (prior bilateral ovariectomy or >12 mo since lmp with no prior hysterectomy)	white	NA	NA	NA	NA	15.1	13.68	15.48	8.212	9.539	5.028	6.589	6.5437	7.8907	7.601	7.0198	8.9764	2.5455	1.0817	0.4565	12.7749	14.2512	11.5876	6.95202	7.902
TCGA-BH-A0DZ	0	495	female	43	no	no	tumor free	stage iib	n1a	t2	Positive	Positive	3+	Positive		Positive	Ductal invasivo	Breast, NOS	negative	pre (<6 months since lmp and no prior bilateral ovariectomy and not on estrogen replacement)	white	hormone therapy	tamoxifen	NA	234	13.35	13.13	14.76	5.743	9.295	5.29	5.672	5.016	5.5732	7.693	12.3373	7.4846	7.8496	0	1.8247	12.9665	10.709	15.3337	9.09477	5.5209
TCGA-BH-A0E0	0	134	female	38	no	no	tumor free	stage iiic	n3a	t3	Negative	Negative	1+	Negative		Negative	Ductal invasivo	Breast, NOS	negative	pre (<6 months since lmp and no prior bilateral ovariectomy and not on estrogen replacement)	white	chemotherapy	cyclophosphamide	143	38	13.42	11.87	12.9	6.462	6.53	2.945	5.208	4.9189	4.9189	5.1593	3.3421	7.8278	0	0.6865	1.7814	9.9439	8.54902	12.0651	4.6996	8.2984
TCGA-BH-A0E1	0	477	female	52	no	no	tumor free	stage iib	n1	t2	Positive	Positive	2+	Equivocal	Negative	Negative	Ductal invasivo	Breast, NOS	negative	peri (6-12 months since last menstrual period)	white	hormone therapy	arimidex	NA	349	12.77	13.27	13.99	6.325	8.746	8.593	5.179	6.8359	7.1492	5.9719	4.1399	8.5354	0	0.4812	2.1901	14.5255	13.2919	12.2425	14.7753	6.9232
TCGA-BH-A0E2	0	376	female	49	no	no	tumor free	stage iiia	n2a	t2	Positive	Positive	1+	Negative		Negative	Ductal invasivo	Breast, NOS	negative	pre (<6 months since lmp and no prior bilateral ovariectomy and not on estrogen replacement)	black or african american	hormone therapy	tamoxifen	NA	256	13.98	13.18	14.5	6.73	8.918	4.191	7.621	4.9461	5.9319	7.2563	7.7209	8.3632	6.2018	1.1226	0	13.9941	13.1675	11.753	10.5604	4.8115
TCGA-BH-A0E6	0	293	female	69	no	no	tumor free	stage ia	n0 (i-)	t1c	Negative	Negative	2+	Equivocal	Negative	Negative	Ductal invasivo	Breast, NOS	negative	post (prior bilateral ovariectomy or >12 mo since lmp with no prior hysterectomy)	white	chemotherapy	taxotere	121	58	12.38	12.55	15.33	8.31	7.742	3.816	4.399	5.4281	4.4916	6.9475	5.1718	8.7092	0.952	3.371	3.6647	10.3397	8.69378	12.4295	5.92631	6.0228
TCGA-BH-A0E7	0	1363	female	79	no	no	tumor free	stage iib	n1a	t2	Positive	Positive	1+	Negative		Negative	Ductal invasivo	Breast, NOS	negative	post (prior bilateral ovariectomy or >12 mo since lmp with no prior hysterectomy)	white	hormone therapy	arimidex	NA	26	14.05	13.3	13.2	5.407	8.222	1.844	10.08	4.5861	5.4833	5.0667	6.0699	9.6144	0	0	0.3648	13.2688	14.5241	12.8589	15.4093	4.6033
TCGA-BH-A0E9	0	1405	female	53	no	no	tumor free	stage iib	n1a	t2	Positive	Positive		Negative		Negative	Lobular	Breast, NOS	negative	post (prior bilateral ovariectomy or >12 mo since lmp with no prior hysterectomy)	white	NA	NA	NA	NA	11.74	13.48	14.29	5.332	9.942	2.949	4.856	8.5753	6.8449	6.609	4.2245	8.9063	5.1994	1.2724	2.0652	13.3368	14.2319	13.3173	11.949	7.4404
TCGA-BH-A0EA	1	991	female	72	no	yes	tumor free	stage iia	n1a	t1c	Positive	Positive		Negative		Negative	Ductal invasivo	Breast, NOS	negative	post (prior bilateral ovariectomy or >12 mo since lmp with no prior hysterectomy)	white	chemotherapy	taxotere	363	84	12.25	13.41	15.19	6.712	8.948	4.07	8.553	7.6547	8.1439	7.3507	7.3883	8.9947	1.2843	0.9687	1.9528	12.4157	13.51	13.36	9.2587	7.25
TCGA-BH-A0EB	0	745	female	69	no	no	tumor free	stage ia	n0 (i-)	t1c	Positive	Positive	2+	Equivocal	Negative	Negative	Ductal invasivo	Breast, NOS	negative	post (prior bilateral ovariectomy or >12 mo since lmp with no prior hysterectomy)	white	hormone therapy	arimidex	NA	55	13.85	13.9	14.29	6.352	8.995	4.398	6.773	6.4199	7.2586	6.2618	6.6119	8.8494	0.7299	0.7299	1.2123	13.1983	14.9483	12.7027	10.8733	6.0911
TCGA-BH-A0EE	0	943	female	68	no	no	tumor free	stage iib	n0 (i-)	t3	Negative	Negative	3+	Positive		Positive	Ductal invasivo	Breast, NOS	negative	post (prior bilateral ovariectomy or >12 mo since lmp with no prior hysterectomy)	white	chemotherapy	docetaxel	173	47	12.83	12.39	12.47	6.34	6.058	4.035	4.508	4.4208	4.1756	5.1891	2.9438	9.3205	11.8558	1.2258	3.4371	8.0467	8.20076	15.3021	2.58998	3.4205
TCGA-BH-A0EI	0	743	female	51	no	no	tumor free	stage iia	n1a	t1c	Positive	Positive		Negative		Negative	Ductal invasivo	Breast, NOS	negative	peri (6-12 months since last menstrual period)	white	NA	NA	NA	NA	13.65	13.42	14.77	7.134	9.151	3.609	7.022	5.5535	6.1242	7.7507	8.4116	5.3825	0.4711	1.1102	0	15.5902	12.7523	12.6639	8.01258	5.5535
TCGA-BH-A0GY	0	917	female	67	no	no	tumor free	stage iia	n1	t2	Positive	Positive	1+	Negative		Negative	Ductal invasivo	Breast, NOS	negative	post (prior bilateral ovariectomy or >12 mo since lmp with no prior hysterectomy)	white	hormone therapy	arimidex	NA	351	14.09	13.03	13.93	9.1	8.859	5.622	8.191	6.1565	5.9615	6.5527	6.653	9.7595	7.3634	0.5369	1.2343	12.5566	11.9752	12.2887	13.5273	5.8075
TCGA-BH-A0GZ	0	328	female	62	no	no	tumor free	stage iia	n1a	t1c	Positive	Positive	2+	Equivocal	Negative	Negative	Ductal invasivo	Breast, NOS	negative	post (prior bilateral ovariectomy or >12 mo since lmp with no prior hysterectomy)	white	hormone therapy	arimidex	NA	157	14.14	13	14.7	6.64	9.291	3.644	6.159	6.332	7.3863	7.2201	6.4315	8.5968	6.1296	0.5649	1.764	13.6146	14.4719	12.6376	11.7343	4.1123
TCGA-BH-A0H0	0	461	female	69	no	no	tumor free	stage ia	n0 (i-)	t1c	Positive	Positive	0	Negative		Negative	Ductal invasivo	Breast, NOS	negative	post (prior bilateral ovariectomy or >12 mo since lmp with no prior hysterectomy)	white	hormone therapy	arimidex	NA	67	14.61	13.51	12.2	4.789	6.285	0	3.138	5.4166	4.6719	4.1445	1.8841	7.4297	1.3866	0.6212	1.3866	11.5659	13.6738	12.9406	6.1382	3.621
TCGA-BH-A0H3	0	1149	female	46	no	no	tumor free	stage i	n0	t1c	Positive	Positive			Negative	Negative	Ductal invasivo	Breast, NOS	negative	pre (<6 months since lmp and no prior bilateral ovariectomy and not on estrogen replacement)	white	NA	NA	NA	NA	12.81	13.56	14.58	6.124	9.933	7.257	9.121	8.7819	8.7904	7.6858	7.3314	9.9675	0.4035	1.1958	1.3859	13.0917	13.0305	12.9645	11.4096	5.1244
TCGA-BH-A0H5	0	1080	female	45	no	no	tumor free	stage i	n0 (i-)	t1c	Positive	Positive			Negative	Negative	Ductal invasivo	Breast, NOS	negative	post (prior bilateral ovariectomy or >12 mo since lmp with no prior hysterectomy)	white	NA	NA	NA	NA	12.26	13.03	14.62	4.691	9.59	4.038	7.543	8.3774	6.005	6.9809	4.0382	8.6151	3.0919	0.8095	1.7039	12.0039	12.5604	12.5978	10.1264	6.6915
TCGA-BH-A0H6	0	747	female	82	no	no	tumor free	stage i	nx	t1b	Positive	Positive	1+	Negative		Negative	Ductal invasivo	Breast, NOS	negative	post (prior bilateral ovariectomy or >12 mo since lmp with no prior hysterectomy)	white	NA	NA	NA	NA	13.34	12.77	14.47	7.332	9.158	2.086	10.76	4.7083	5.6103	7.0083	7.1955	10.4087	0.4911	0	0.8568	13.6857	13.3735	12.518	15.1488	4.8771
TCGA-BH-A0H7	0	702	female	65	no	no	tumor free	stage iiia	n2a	t1c	Positive	Positive	1+	Negative		Negative	Ductal invasivo	Breast, NOS	negative	post (prior bilateral ovariectomy or >12 mo since lmp with no prior hysterectomy)	white	hormone therapy	arimidex	NA	298	14.53	13.07	14.77	7.004	9.869	4.837	3.15	5.6127	6.2199	7.1143	8.288	6.7019	2.2052	0	1.7216	13.78	12.9288	12.3542	11.9337	5.5534
TCGA-BH-A0H9	0	1247	female	69	no	no	tumor free	stage iia	n0 (i-)	t2	Positive	Positive	2+	Equivocal	Negative	Negative	Ductal invasivo	Breast, NOS	negative	post (prior bilateral ovariectomy or >12 mo since lmp with no prior hysterectomy)	white	hormone therapy	arimidex	NA	101	14.84	13.59	13.38	6.97	7.601	3.876	3.756	5.6058	5.1137	5.0807	5.1459	7.4561	6.3285	0.4761	0.8334	12.4206	14.3404	12.7079	8.83167	5.7172
TCGA-BH-A0HA	0	856	female	31	no	no	tumor free	stage i	n0 (i-)	t1c	Positive	Positive			Negative	Negative	Ductal invasivo	Breast, NOS	negative	pre (<6 months since lmp and no prior bilateral ovariectomy and not on estrogen replacement)	white	NA	NA	NA	NA	14.47	12.63	14.91	7.052	10.02	4.677	4.42	6.915	6.9533	7.6539	7.61	8.5976	0.5498	0.5498	0.947	13.0308	11.7867	12.7971	10.9607	4.8024
TCGA-BH-A0HB	0	806	female	55	no	no	tumor free	stage ia	n0 (i-)	t1c	Positive	Positive	2+	Equivocal	Negative	Negative	Ductal invasivo	Breast, NOS	negative	post (prior bilateral ovariectomy or >12 mo since lmp with no prior hysterectomy)	white	hormone therapy	arimidex	NA	317	14.52	12.45	14.21	6.849	8.53	4.869	5.046	5.2594	4.3982	6.5658	5.295	7.3448	6.9862	0	1.9521	13.5888	15.0074	12.4972	11.0243	5.067
TCGA-BH-A0HF	0	727	female	77	no	no	tumor free	stage ia	n0 (i-)	t1c	Positive	Positive	0	Negative		Negative	Ductal invasivo	Breast, NOS	negative	post (prior bilateral ovariectomy or >12 mo since lmp with no prior hysterectomy)	white	hormone therapy	arimidex	NA	34	14.22	13.57	15	8.054	9.515	3.709	8.106	6.9748	7.8511	7.1801	6.2506	8.7234	8.4189	2.6706	0	13.6134	13.8005	12.432	9.32525	6.4259
TCGA-BH-A0HI	0	620	female	78	no	no	tumor free	stage ia	n0 (i-)	t1c	Positive	Positive	1+	Negative		Negative	Ductal invasivo	Breast, NOS	negative	post (prior bilateral ovariectomy or >12 mo since lmp with no prior hysterectomy)	white	hormone therapy	arimidex	NA	88	13.4	14.07	14.12	6.681	8.433	4.775	6.514	6.1277	7.3309	6.6103	6.7106	7.5424	1.0391	0.4347	0	13.4805	14.4228	12.8946	11.6771	4.8645
TCGA-BH-A0HK	0	178	female	81	no	no	tumor free	stage iib	n1	t2	Positive	Negative	0	Negative		Negative	Ductal e lobular infiltrante	Breast, NOS	negative	post (prior bilateral ovariectomy or >12 mo since lmp with no prior hysterectomy)	white	hormone therapy	arimidex	NA	38	13.03	12.72	14.22	6.74	8.587	1.368	4.498	6.7041	7.2698	6.1078	3.2372	9.4351	7.4194	0.6106	4.3571	14.5634	13.5936	13.043	4.90583	4.5959
TCGA-BH-A0HL	0	72	female	56	no	no	tumor free	stage iib	n1a	t2	Positive	Positive	2+	Equivocal	Negative	Negative	Adenocarcinoma intraductal papilar com invasão	Breast, NOS	negative	post (prior bilateral ovariectomy or >12 mo since lmp with no prior hysterectomy)	white	chemotherapy	doxorubicin	135	72	14.27	12.87	12.46	6.757	6.793	1.888	4.969	3.6332	4.927	5.9668	7.8135	7.4829	3.2336	0.9265	0.9265	15.553	14.4438	13.024	10.7867	2.8688
TCGA-BH-A0HN	0	516	female	67	no	no	tumor free	stage ia	n0 (i-)	t1c	Positive	Positive	2+	Equivocal	Negative	Negative	Ductal invasivo	Breast, NOS	positive	post (prior bilateral ovariectomy or >12 mo since lmp with no prior hysterectomy)	white	hormone therapy	arimidex	NA	82	13.08	12.95	12.08	4.556	6.12	0.5748	3.557	4.2189	6.9003	5.0146	4.0586	7.3099	1.7855	2.2974	0.9848	13.0565	14.5445	13.5258	10.2407	6.67
TCGA-BH-A0HO	0	76	female	48	no	no	tumor free	stage iia	n1a	t1c	Positive	Positive	1+	Negative		Negative	Ductal invasivo	Breast, NOS	negative	pre (<6 months since lmp and no prior bilateral ovariectomy and not on estrogen replacement)	white	chemotherapy	doxorubicin	182	119	12.08	13.22	13.23	5.896	8.102	3.554	4.121	6.2306	7.3983	4.6783	4.5622	8.2913	0.6467	0.3593	0.3593	13.895	12.8253	12.5502	12.7181	6.8628
TCGA-BH-A0HP	0	414	female	65	no	no	tumor free	stage iiia	n2a	t3	Positive	Negative	1+	Negative		Negative	Lobular	Breast, NOS	negative	post (prior bilateral ovariectomy or >12 mo since lmp with no prior hysterectomy)	white	chemotherapy	doxorubicin	126	63	10.23	13.76	14.36	5.199	9.019	4.614	7.812	7.7993	7.517	7.3816	4.5954	8.1744	0.975	0.4026	1.3837	12.5196	13.7316	12.5938	7.86214	7.9174
TCGA-BH-A0HQ	0	1121	female	56	no	no	tumor free	stage iia	n0 (i+)	t2	Positive	Positive	1+	Negative		Negative	Ductal invasivo	Breast, NOS	negative	post (prior bilateral ovariectomy or >12 mo since lmp with no prior hysterectomy)	white	hormone therapy	arimidex	NA	70	13.22	13.52	14.07	6.181	8.711	4.177	7.433	5.9053	6.707	6.0396	6.4267	8.6141	0.536	0.9258	0.536	12.7078	13.9406	13.7993	12.0271	6.317
TCGA-BH-A0HU	0	392	female	52	no	no	tumor free	stage ia	n0 (i-)	t1c	Positive	Positive	1+	Negative		Negative	Ductal invasivo	Breast, NOS	negative	peri (6-12 months since last menstrual period)	white	hormone therapy	tamoxifen	NA	110	13.21	12.46	13.08	5.739	7.41	2.425	4.934	4.3569	4.259	5.6553	6.1681	7.6602	2.7469	0	1.2291	10.0464	13.1047	12.8086	9.80272	5.2209
TCGA-BH-A0HW	0	1561	female	62	no	no	tumor free	stage ia	n0 (i-)	t1c	Positive	Negative	2+	Equivocal	Negative	Negative	Ductal invasivo	Breast, NOS	negative	post (prior bilateral ovariectomy or >12 mo since lmp with no prior hysterectomy)	asian	hormone therapy	arimidex	NA	223	13.92	12.89	12.3	5.36	6.874	1.475	6.607	5.5454	7.7198	9.3178	5.1346	3.1074	0.9186	1.7545	1.7545	15.1996	14.9845	14.0753	4.08963	7.0002
TCGA-BH-A0HX	0	829	female	54	no	no	tumor free	stage iib	n1a	t2	Positive	Positive		Negative		Negative	Ductal invasivo	Breast, NOS	negative	post (prior bilateral ovariectomy or >12 mo since lmp with no prior hysterectomy)	white	hormone therapy	arimidex	NA	278	13.99	13.18	14.59	6.747	8.468	3.953	7.63	5.3853	6.0816	7.3081	7.339	8.1484	7.021	0	1.1002	14.8719	13.1856	12.8001	8.72737	4.5543
TCGA-BH-A0HY	0	868	female	60	no	no	tumor free	stage i	n0	t1c	Positive	Negative		Positive		Positive	Ductal invasivo	Breast, NOS	negative	post (prior bilateral ovariectomy or >12 mo since lmp with no prior hysterectomy)	white	hormone therapy	taxotere	190	88	13.96	12.84	14.56	6.555	8.354	3.45	4.638	5.122	4.7004	6.9646	7.5039	7.8275	2.2254	0	1.6807	13.6448	12.9972	17.1757	5.929	3.6741
TCGA-BH-A0RX	0	170	female	59	no	no	tumor free	stage iia	n0 (i-)	t2	Negative	Negative	1+	Negative		Negative	Ductal invasivo	Breast, NOS	negative	post (prior bilateral ovariectomy or >12 mo since lmp with no prior hysterectomy)	white	chemotherapy	cyclophosphamide	155	50	13.46	12.83	15.22	8.097	9.531	5.184	9.382	7.31	6.7617	7.1	5.8664	8.9579	0.5635	1.283	0	10.6429	9.76202	11.7428	8.09243	6.3783
TCGA-BH-A0W3	0	180	female	58	no	no	tumor free	stage iia	n1a	t1c	Positive	Positive		Equivocal	Negative	Negative	Ductal invasivo	Breast, NOS	NA	indeterminate (neither pre or postmenopausal)	white	NA	NA	NA	NA	13.3	13.84	12.37	5.662	6.609	1.676	3.634	3.4726	3.7799	3.2904	3.8253	6.2122	2.8376	0	2.1742	15.1321	14.8819	13.4759	11.6198	5.0848
TCGA-BH-A0W4	0	175	female	46	no	no	tumor free	stage iia	n0 (i-)	t2	Positive	Positive		Negative		Negative	Ductal invasivo	Breast, NOS	NA	NA	white	NA	NA	NA	NA	13.67	13.51	14.3	5.662	9.611	4.717	7.426	6.9797	5.6802	7.4423	7.231	8.3764	0	0.4008	1.1896	13.464	12.2585	13.097	13.9177	4.9883
TCGA-BH-A0W5	0	543	female	77	no	no	tumor free	stage iia	n1a	t1c	Positive	Positive		Equivocal	Equivocal		Ductal invasivo	Breast, NOS	negative	NA	white	hormone therapy	arimidex	144	22	12.89	13.46	14.63	6.404	8.658	4.278	6.844	7.5258	5.9724	6.8567	6.2007	9.0579	1.9172	0.4299	1.2561	13.142	13.6821	12.2655	12.8347	5.5808
TCGA-BH-A0W7	0	558	female	49	no	no	tumor free	stage i	n0 (i-)	t1c	Positive	Positive		Negative		Negative	Ductal invasivo	Breast, NOS	negative	NA	white	chemotherapy	taxotere	138	76	13.03	13.21	14.67	7.595	9.437	6.349	7.582	6.7471	4.9729	7.0586	7.1365	9.0353	5.1165	0.4966	1.4024	13.6663	10.9711	12.0804	9.2215	5.8088
TCGA-BH-A0WA	0	372	female	82	no	no	tumor free	stage i	n0 (i-)	t1c	Negative	Negative		Negative		Negative	Metaplásico	Breast, NOS	negative	NA	white	NA	NA	NA	NA	12.97	14.93	15.33	7.03	10.49	5.518	6.999	4.4507	5.878	7.1421	7.1595	8.9132	1.61	0.4245	5.8611	12.902	5.23276	11.8593	4.9269	5.5809
TCGA-BH-A18F	0	268	female	50	no	no	tumor free	stage iia	n0	t2	Positive	Positive		Negative		Negative	Ductal invasivo	Breast, NOS	negative	peri (6-12 months since last menstrual period)	white	NA	NA	NA	NA	9.674	13.12	14.38	6.389	8.754	3.956	7.757	7.1481	6.0809	7.0056	5.6562	9.2055	3.5351	0	0.4775	12.0505	12.0656	11.6848	8.41029	5.8745
TCGA-BH-A18G	0	61	female	81	no	no	NA	stage ia	n0	t1c	Negative	Negative		Negative		Negative	Ductal invasivo	Lower-outer quadrant of breast	negative	post (prior bilateral ovariectomy or >12 mo since lmp with no prior hysterectomy)	white	NA	NA	NA	NA	12.64	12.57	16.86	8.357	9.43	2.044	5.401	3.7549	3.8826	7.6996	5.96	12.8429	0.7004	0	2.7279	12.7606	5.33539	10.9011	3.75489	7.8826
TCGA-BH-A18H	0	0	female	63	no	no	NA	stage ia	n0	t1b	Positive	Positive		Positive	Equivocal	Positive	Ductal invasivo	Breast, NOS	negative	post (prior bilateral ovariectomy or >12 mo since lmp with no prior hysterectomy)	white	NA	NA	NA	NA	13.75	13.3	14.24	8.22	7.69	4.474	6.104	7.5653	5.8304	8.6954	7.5888	9.575	3.2144	1.3521	1.3521	13.0414	13.6707	12.129	11.7715	5.475
TCGA-BH-A18I	0	220	female	53	no	no	tumor free	stage iia	n1a	t1c	Positive	Positive		Positive		Positive	Ductal invasivo	Upper-inner quadrant of breast	positive	post (prior bilateral ovariectomy or >12 mo since lmp with no prior hysterectomy)	white	NA	NA	NA	NA	12.55	13.66	14.66	7.227	9.855	4.963	6.879	6.853	6.7094	7.2699	8.2627	8.7274	0	0.3415	1.7673	15.9645	12.7227	12.248	10.3665	5.9767
TCGA-BH-A18J	1	612	female	56	no	no	with tumor	stage iv	n2	t4b	Positive	Positive		Negative		Negative	Ductal invasivo	Breast, NOS	negative	NA	white	NA	NA	NA	NA	13.4	12.89	14.27	7.271	8.573	2.642	6.716	3.6068	4.6504	7.6996	7.1587	7.9455	4.2609	0	0	13.3304	12.3353	12.666	8.63659	4.9888
TCGA-BH-A18K	1	2763	female	46	no	no	with tumor	stage i	n0	t1	Positive	Positive		Negative		Negative	Ductal invasivo	Breast, NOS	negative	NA	white	NA	NA	NA	NA	13.71	12.82	14.48	7.465	9.859	8.693	5.749	5.9439	6.2154	7.4207	7.7874	8.5962	1.7987	1.7987	1.7987	11.704	12.7933	12.4742	10.3683	4.628
TCGA-BH-A18L	1	811	female	50	no	no	NA	stage iiia	n1mi	t3	Positive	Positive		Negative		Negative	Ductal invasivo	Breast, NOS	negative	NA	white	NA	NA	NA	NA	13.47	12.41	12.24	7.282	5.76	0.6581	3.895	4.8881	5.987	8.1814	3.0401	6.5504	1.7277	0	0	13.9635	14.0974	13.5507	10.7	7.6716
TCGA-BH-A18M	1	2207	female	39	no	no	NA	stage iiia	n1	t3	Positive	Positive		Positive	Positive	Positive	Ductal invasivo	Lower-inner quadrant of breast	negative	NA	white	NA	NA	NA	NA	12.78	13.68	14.16	6.496	9.083	4.038	7.724	7.9912	7.0932	7.2956	6.8392	8.9175	2.1063	1.0717	1.304	13.0238	12.8286	12.396	13.7875	5.7222
TCGA-BH-A18N	1	1148	female	88	no	no	NA	stage iia	n1b	t2	Positive	Positive		Negative		Negative	Ductal invasivo	Breast, NOS	negative	NA	white	NA	NA	NA	NA	13.45	13.3	13.24	5.675	7.622	1.613	6.819	5.5541	6.2957	5.4673	5.805	7.9019	0	1.2465	0.4257	13.8275	15.0461	13.0265	14.7313	6.6114
TCGA-BH-A18P	1	921	female	60	no	no	with tumor	stage i	n0	t1	Positive	Negative	2+	Positive	Positive	Positive	Ductal invasivo	Lower-inner quadrant of breast	negative	NA	white	NA	NA	NA	NA	10.47	13.57	14.11	5.888	8.532	4.157	4.904	5.7575	4.9035	8.8757	6.7293	10.1531	7.2433	0.7928	1.0694	13.1778	10.8235	13.5185	4.86777	6.0323
TCGA-BH-A18Q	1	1692	female	56	no	no	NA	stage iib	n1b	t2	Negative	Negative		Positive	Negative	Positive	Ductal invasivo	Overlapping lesion of breast	negative	NA	white	NA	NA	NA	NA	13.42	13.87	13.35	6.13	8.692	2.501	5.089	6.5704	5.5071	4.9379	5.776	10.3053	0.5095	3.4811	5.3474	10.5245	9.49746	11.9718	8.3798	6.2635
TCGA-BH-A18S	1	2009	female	79	no	no	tumor free	stage i	n0	t1c	Positive	Positive		Negative		Negative	Ductal invasivo misto	Lower-inner quadrant of breast	negative	post (prior bilateral ovariectomy or >12 mo since lmp with no prior hysterectomy)	white	NA	NA	NA	NA	14.58	13.45	12.53	5.398	6.397	0.9854	4.894	5.615	7.3687	4.8943	4.5366	8.0465	2.6666	0.673	3.7513	13.9605	14.3163	13.6403	11.7636	6.9442
TCGA-BH-A18T	1	224	female	70	no	no	with tumor	stage iia	n0	t2	Negative	Negative	2+	Positive	Negative	Negative	Ductal invasivo	Breast, NOS	negative	post (prior bilateral ovariectomy or >12 mo since lmp with no prior hysterectomy)	white	NA	NA	NA	NA	13.15	13.06	13.22	8.451	7.72	4.456	5.52	3.9695	4.1011	4.2217	5.5846	7.9773	0.3777	2.6752	4.7189	13.7355	7.27737	12.5113	3.73018	7.9005
TCGA-BH-A18U	1	1563	female	72	no	no	tumor free	stage iiia	n2a	t2	Positive	Positive	3+	Positive		Positive	Ductal invasivo	Upper-outer quadrant of breast	negative	post (prior bilateral ovariectomy or >12 mo since lmp with no prior hysterectomy)	white	NA	NA	NA	NA	13.22	13.6	13.66	6.992	8.142	2.478	5.671	5.2587	5.1486	6.5792	6.8971	6.8792	5.7199	0.7685	1.464	12.498	13.4659	16.9981	10.8158	5.9091
TCGA-BH-A18V	1	1556	female	48	no	no	NA	stage iib	n1b	t2	Negative	Negative		Negative		Negative	Ductal invasivo	Upper-outer quadrant of breast	negative	NA	white	NA	NA	NA	NA	14.26	13.78	13.79	8.391	8.033	4.799	4.361	5.1349	3.4075	5.9615	6.3257	11.0552	0	1.2177	5.1212	13.6597	7.27718	12.3471	4.81645	6.5818
TCGA-BH-A1EN	1	2053	female	78	no	no	tumor free	stage iia	nx	t2	Negative	Negative		Positive		Positive	Células em anel de sinete	Breast, NOS	negative	post (prior bilateral ovariectomy or >12 mo since lmp with no prior hysterectomy)	white	NA	NA	NA	NA	12.55	13.09	13.32	5.641	7.94	7.923	6.204	4.7569	4.8232	5.324	5.916	9.6582	2.4451	0.3978	1.3717	12.4462	7.74621	17.3486	3.99317	4.3484
TCGA-BH-A1EO	1	2798	female	68	no	no	tumor free	stage iia	n1	t1c	Positive	Positive		Negative		Negative	Ductal e lobular infiltrante	Breast, NOS	NA	post (prior bilateral ovariectomy or >12 mo since lmp with no prior hysterectomy)	white	NA	NA	NA	NA	13.85	13.67	14.98	6.981	9.816	6.258	9.179	6.4591	7.2966	7.5987	7.0573	9.6276	0.6528	0	0	11.308	13.4961	12.0949	15.2517	6.5411
TCGA-BH-A1ES	1	3462	female	35	no	no	with tumor	stage iib	n1a	t2	Positive	Positive		Negative		Negative	Ductal invasivo	Breast, NOS	NA	pre (<6 months since lmp and no prior bilateral ovariectomy and not on estrogen replacement)	white	NA	NA	NA	NA	14.42	13.51	14.87	6.192	9.142	5.113	6.039	4.723	6.1431	7.1412	11.948	8.0359	0	1.4002	1.4002	15.6293	13.3945	12.7886	10.5142	4.723
TCGA-BH-A1ET	1	2520	female	55	no	no	tumor free	stage i	n0	t1	Positive	Positive		Negative		Negative	Ductal invasivo	Breast, NOS	NA	NA	white	NA	NA	NA	NA	13.38	13.89	13.35	6.349	9.05	2.22	7.736	7.4382	7.4841	5.9723	4.6378	8.3419	3.3885	0.5165	1.0541	13.0208	14.6218	12.7034	13.1243	5.4399
TCGA-BH-A1EU	1	1286	female	83	no	no	tumor free	stage i	n0	t1	Positive	Positive		Negative		Negative	Ductal invasivo	Breast, NOS	NA	post (prior bilateral ovariectomy or >12 mo since lmp with no prior hysterectomy)	white	NA	NA	NA	NA	12.62	13.61	14.64	6.581	9.31	4.164	5.7	7.8646	7.5001	7.5534	4.7775	9.3882	1.0231	0.2708	1.6157	13.0942	14.754	11.3755	13.8992	7.5423
TCGA-BH-A1EV	1	365	female	45	no	no	with tumor	stage iiia	n1b	t3	Positive	Positive		Positive		Positive	Ductal invasivo	Breast, NOS	NA	NA	white	NA	NA	NA	NA	13.61	13.41	14.02	6.807	8.19	3.66	6.964	3.2537	4.9845	6.8708	6.8564	8.5697	3.977	1.3518	1.1139	11.991	13.0412	16.7363	7.17456	5.1195
TCGA-BH-A1EW	1	1694	female	38	no	no	with tumor	stage iia	n1b	t2	Negative	Negative		Negative		Negative	Ductal invasivo	Breast, NOS	NA	pre (<6 months since lmp and no prior bilateral ovariectomy and not on estrogen replacement)	white	NA	NA	NA	NA	13.53	13	13.5	7.839	7.535	3.32	7.726	6.9576	5.6196	6.0299	5.452	9.5623	2.1999	1.0555	1.6584	14.8057	12.8417	12.9609	12.3764	6.6977
TCGA-BH-A1EX	1	1508	female	67	no	no	with tumor	stage iib	n1b	t2	Positive	Positive		Positive	Negative	Positive	Ductal invasivo	Breast, NOS	NA	post (prior bilateral ovariectomy or >12 mo since lmp with no prior hysterectomy)	white	NA	NA	NA	NA	14.74	13.2	14.16	6.032	8.87	5.745	6.716	5.6805	4.6072	6.315	10.1418	9.9498	0.3058	0.9593	1.6438	11.382	10.3298	12.9825	6.42215	7.2798
TCGA-BH-A1EY	1	538	female	79	no	no	with tumor	stage iia	n0	t2	Positive	Positive		Negative		Negative	Ductal invasivo	Breast, NOS	NA	post (prior bilateral ovariectomy or >12 mo since lmp with no prior hysterectomy)	white	NA	NA	NA	NA	13.27	12.95	14.38	7.046	9.638	3.721	4.987	5.4564	7.1637	7.2261	6.2216	9.6382	3.667	5.357	1.3003	12.0506	13.5565	12.1943	11.588	6.3305
TCGA-BH-A1F0	1	785	female	80	no	no	with tumor	stage iia	n1c	t1a	Negative	Indeterminate		Negative		Negative	Ductal invasivo	Breast, NOS	NA	post (prior bilateral ovariectomy or >12 mo since lmp with no prior hysterectomy)	white	NA	NA	NA	NA	11.95	13.56	15.09	7.185	8.616	3.528	6.652	7.4793	7.0882	7.9661	6.8071	12.7903	1.3251	1.4439	2.354	11.1165	7.42073	11.6953	6.17803	7.992
TCGA-BH-A1F2	1	959	female	53	no	no	tumor free	stage iiib	n1b	t4b	Positive	Positive		Positive		Positive	Paget Disease e ductal infiltrante	Breast, NOS	NA	NA	white	NA	NA	NA	NA	13.19	13.76	14.67	8.09	9.668	6.739	8.496	5.1392	6.0064	7.5647	6.5677	8.2379	7.8065	0.3848	0.3848	11.7871	11.8411	15.3146	7.45335	5.7104
TCGA-BH-A1F5	1	2712	female	62	no	yes	tumor free	stage iia	n1a	t1c	Positive	Positive		Negative		Negative	Ductal invasivo	Breast, NOS	NA	NA	white	NA	NA	NA	NA	13.77	13.3	13.1	5.402	8.365	4.858	9.219	5.6226	7.0937	5.8969	5.8789	7.6766	0	1.6829	1.0741	14.7472	14.8295	11.5838	13.2448	7.6005
TCGA-BH-A1F6	1	2965	female	51	no	no	NA	NA	n2a	t4d	Negative	Negative		Negative		Negative	Ductal invasivo	Breast, NOS	NA	NA	white	NA	NA	NA	NA	12.88	13.7	15.06	7.076	7.976	3.729	6.44	5.6174	3.828	6.6096	6.7986	11.9554	0.5573	1.529	2.1044	10.6585	6.93274	11.7458	4.5911	7.0192
TCGA-BH-A1F8	1	749	female	90	no	no	with tumor	stage iiib	n2	t4b	Positive	Positive		Positive		Positive	Ductal invasivo	Breast, NOS	NA	post (prior bilateral ovariectomy or >12 mo since lmp with no prior hysterectomy)	white	NA	NA	NA	NA	14.46	13.36	13.04	6.002	8.666	4.152	4.468	5.5812	6.7126	5.8724	5.9887	6.8626	0	0.6587	1.4521	13.3111	15.0594	12.3635	6.9388	5.4248
TCGA-BH-A1FB	1	3669	female	60	no	no	with tumor	stage iib	n1b	t2	Positive	Positive		Negative		Negative	Ductal invasivo	Breast, NOS	NA	post (prior bilateral ovariectomy or >12 mo since lmp with no prior hysterectomy)	white	NA	NA	NA	NA	12.99	13.72	14.54	6.776	9.141	5.557	8.224	8.796	8.0823	8.4317	6.5687	10.2741	0.6663	0.3713	1.3031	12.2163	13.1926	12.386	14.1662	6.9642
TCGA-BH-A1FC	1	3472	female	78	no	no	tumor free	stage iia	n1b	t1c	Negative	Negative		Negative		Negative	Medular	Breast, NOS	NA	post (prior bilateral ovariectomy or >12 mo since lmp with no prior hysterectomy)	black or african american	NA	NA	NA	NA	12.09	13.01	13.99	7.83	7.693	3.606	3.606	6.2596	3.1609	8.017	6.5677	8.4443	3.9737	0.6677	2.6545	11.343	6.10782	10.8198	3.97373	5.4288
TCGA-BH-A1FD	1	1009	female	68	no	no	with tumor	stage i	n0	t1c	Positive	Positive		Negative		Negative	Ductal invasivo	Breast, NOS	NA	post (prior bilateral ovariectomy or >12 mo since lmp with no prior hysterectomy)	white	NA	NA	NA	NA	12.26	13.42	13.67	6.217	8.296	4.76	10.98	3.2343	4.6312	6.2224	5.8396	6.7546	7.6097	0.3674	1.1111	13.4221	14.4414	10.7646	13.6693	6.5155
TCGA-BH-A1FE	1	2273	female	31	no	no	with tumor	stage iib	n1	t2	Positive	Positive					Ductal invasivo	Breast, NOS	NA	NA	white	NA	NA	NA	NA	13.64	13.62	14.23	6.486	9.199	5.515	7.893	8.7717	7.5014	7.951	7.4445	9.4379	4.21	0.8544	1.0548	12.304	11.6301	12.8181	12.109	5.7201
TCGA-BH-A1FG	1	3738	female	88	no	no	NA	stage i	nx	t1c	Positive	Positive		Negative		Negative	Ductal invasivo	Breast, NOS	NA	post (prior bilateral ovariectomy or >12 mo since lmp with no prior hysterectomy)	white	NA	NA	NA	NA	14.05	13.24	13.29	6.22	7.727	2.52	9.383	4.5369	5.2942	5.72	4.4191	6.8693	0.7894	0.7894	0.4481	13.3146	15.4349	12.8046	12.2664	5.2534
TCGA-BH-A1FH	1	1123	female	47	no	no	with tumor	stage iv	n1b	t2	Positive	Negative					Ductal invasivo	Breast, NOS	NA	NA	white	NA	NA	NA	NA	13.27	13.6	14.8	7.423	10.52	5.481	6.085	9.6256	7.5712	9.0695	7.7989	9.2762	1.1625	0.3891	1.4229	12.0091	12.2339	11.8461	10.3813	6.6976
TCGA-BH-A1FJ	1	1927	female	66	no	no	NA	stage iiia	n1b	t3	Negative	Positive					Ductal invasivo	Breast, NOS	NA	NA	white	NA	NA	NA	NA	13.84	13.26	12.71	5.73	7.467	3.7	5.462	4.2057	5.3795	4.529	5.4532	8.2555	0.3479	0.628	0.628	12.5696	13.8795	12.5318	13.5777	4.4945
TCGA-BH-A1FL	1	1673	female	69	no	no	with tumor	stage iib	n1b	t2	Positive	Positive					Ductal invasivo	Breast, NOS	NA	NA	white	NA	NA	NA	NA	8.712	13.55	13.28	5.757	7.66	2.742	7.202	5.7572	6.7069	5.3414	3.8351	8.8056	1.0589	1.663	0.8581	13.3989	14.5606	13.111	12.5465	7.0365
TCGA-BH-A1FM	1	1388	female	44	no	no	NA	stage iiia	n2	t2	Positive	Negative					Ductal invasivo	Breast, NOS	NA	NA	white	NA	NA	NA	NA	13.78	13	14.36	6.489	10.23	6.546	4.817	3.0443	6.91	7.1461	8.4634	8.3194	0	0.4463	2.0916	13.2252	14.3804	10.8388	5.39096	4.5077
TCGA-BH-A1FN	1	2192	female	34	no	no	with tumor	stage iia	n0	t2	Positive	Positive					Ductal invasivo	Breast, NOS	NA	NA	white	NA	NA	NA	NA	13.71	13.26	13.96	8.286	9.157	2.965	8.382	4.1319	4.8191	6.4915	6.9824	8.9074	0.5716	1.2979	3.6068	10.4507	11.8739	11.0278	9.98683	7.6946
TCGA-BH-A1FR	1	4398	female	73	no	no	with tumor	stage iiib	n1a	t4b	Positive	Positive					Ductal invasivo misto	Breast, NOS	NA	NA	white	NA	NA	NA	NA	13.93	13.59	13.27	6.509	7.967	1.565	4.43	6.3875	6.5917	5.292	7.1395	6.7907	0.9848	0	0.5748	13.2459	15.5026	12.1375	12.5147	5.9698
TCGA-BH-A1FU	1	2192	female	44	no	no	with tumor	stage ia	n0	t1c	Negative	Negative					Ductal invasivo	Breast, NOS	NA	NA	white	NA	NA	NA	NA	13.76	13.62	14.38	7.604	9.278	5.995	6.005	8.3802	7.4086	7.508	8.7503	10.2739	0	1.2012	0.5191	12.1612	7.48381	16.8293	9.41964	5.9354
TCGA-BH-A201	0	210	female	64	no	no	tumor free	stage ia	n0	t1	Positive	Positive		Negative		Negative	Ductal invasivo	Breast, NOS	NA	post (prior bilateral ovariectomy or >12 mo since lmp with no prior hysterectomy)	white	NA	NA	NA	NA	13.55	13.76	14.49	8.041	9.139	5.724	10.01	7.1325	6.0048	7.1761	8.0087	9.6613	2.2272	0.9416	2.1294	14.7338	12.6707	12.6697	12.8435	6.3084
TCGA-BH-A202	0	22	female	60	no	no	NA	stage ii	n0	t2	Positive	Positive		Positive		Positive	Ductal invasivo	Breast, NOS	NA	post (prior bilateral ovariectomy or >12 mo since lmp with no prior hysterectomy)	white	chemotherapy	carboplatin	169	47	12.11	13.74	13.69	6.003	7.76	5.583	6.179	6.0715	5.5834	6.9402	7.2105	7.582	5.848	1.4987	2.2177	8.9959	12.714	15.5206	10.2361	7.5467
TCGA-BH-A209	1	3959	female	77	no	no	tumor free	stage i	n0	t1c	Positive	Positive					Medular	Breast, NOS	NA	post (prior bilateral ovariectomy or >12 mo since lmp with no prior hysterectomy)	black or african american	NA	NA	NA	NA	8.288	13.22	13.86	5.861	8.342	4.59	6.688	7.3529	4.7729	6.6459	4.1831	7.6471	3.7788	0.6707	1.9853	13.1514	12.795	10.9274	11.0312	5.5506
TCGA-BH-A28O	0	324	female	50	no	no	tumor free	stage iiic	n3	t3a	Positive	Positive		Negative		Negative	Lobular	Breast, NOS	negative	NA	white	NA	NA	NA	NA	12.49	13.84	15.05	6.184	11.23	3.939	5.652	9.081	7.0753	7.7801	5.5193	10.2129	2.1076	1.0726	2.1272	12.3015	10.5651	12.894	9.02434	7.2735
TCGA-BH-A28Q	0	196	female	46	no	no	tumor free	stage iib	n1a	t2	Positive	Positive		Negative	Indeterminate	Negative	Lobular	Breast, NOS	NA	pre (<6 months since lmp and no prior bilateral ovariectomy and not on estrogen replacement)	white	NA	NA	NA	NA	8.23	13.1	13.27	5.997	8.464	4.945	7.942	5.8658	5.2427	6.3133	5.8906	9.33	1.1779	1.7103	0.3248	13.3604	13.0889	13.2826	12.7726	4.728
TCGA-BH-A2L8	0	168	female	45	no	no	tumor free	stage iia	n0 (i-)	t2	Positive	Positive		Negative	Negative	Negative	Lobular	Breast, NOS	negative	pre (<6 months since lmp and no prior bilateral ovariectomy and not on estrogen replacement)	white	chemotherapy	cytoxan	197	136	11.63	13.07	14.33	6.098	8.694	5.339	5.326	6.2686	5.8328	7.2146	6.624	9.4896	4.9445	0.4424	0.7806	12.1989	11.0372	12.4506	11.8464	4.3992
TCGA-BH-A42T	0	30	female	75	no	no	tumor free	stage iia	n0 (i+)	t2	Positive	Positive	2+	Positive	Equivocal	Negative	Lobular	Breast, NOS	negative	post (prior bilateral ovariectomy or >12 mo since lmp with no prior hysterectomy)	black or african american	NA	NA	NA	NA	10.94	12.27	14.09	7.503	7.808	2.363	7.331	4.3534	4.6747	6.6036	4.5624	7.8318	1.1857	1.3749	1.8277	14.5449	13.3869	14.2946	12.0476	5.0664
TCGA-BH-A42U	0	3324	female	80	no	no	NA	stage ia	n0	t1a	Negative	Negative		Negative		Negative	Lobular	Breast, NOS	negative	post (prior bilateral ovariectomy or >12 mo since lmp with no prior hysterectomy)	black or african american	NA	NA	NA	NA	12.3	13.07	15.38	8.676	8.87	4.38	5.558	7.7291	7.0659	7.6793	5.7828	9.9132	3.2155	0.7831	3.1543	12.6078	11.4733	12.9851	9.32476	6.4629
TCGA-BH-A42V	0	272	female	41	no	no	tumor free	stage ib	n1mi	t1c	Positive	Positive		Negative		Negative	Ductal invasivo	Breast, NOS	positive	pre (<6 months since lmp and no prior bilateral ovariectomy and not on estrogen replacement)	black or african american	NA	NA	NA	NA	12.96	13.05	14.74	7.273	9.38	8.252	6.017	8.2229	6.3303	7.3804	5.3116	8.6762	2.071	0.9055	2.8304	12.2236	10.8027	13.3483	11.6462	5.666
TCGA-BH-A5IZ	0	98	female	51	no	no	tumor free	stage iib	n1a	t2	Positive	Negative		Negative	Negative	Negative	Ductal invasivo	Breast, NOS	negative	post (prior bilateral ovariectomy or >12 mo since lmp with no prior hysterectomy)	black or african american	chemotherapy	adriamycin	140	77	12.97	12.92	14.91	8.505	7.427	2.584	5.806	3.9989	2.7716	6.1056	7.7758	8.4035	1.9687	1.6237	4.9633	12.1293	10.3176	12.4209	3.40264	6.6689
TCGA-BH-A5J0	0	225	female	63	no	no	tumor free	stage ia	n0	t1c	Positive	Positive		Negative		Negative	Ductal invasivo	Breast, NOS	negative	post (prior bilateral ovariectomy or >12 mo since lmp with no prior hysterectomy)	black or african american	NA	NA	NA	NA	12.96	12.81	15.4	7.313	8.704	4.539	5.763	5.3523	3.9416	7.1764	9.2956	8.3422	2.6082	0.5493	1.7299	12.8021	13.5634	12.1834	7.99138	4.9598
TCGA-BH-A6R8	0	293	female	46	no	no	tumor free	stage iia	n0	t2	Positive	Positive			Negative	Negative	Ductal invasivo	Breast, NOS	negative	NA	black or african american	NA	NA	NA	NA	14.49	12.52	13.35	5.821	7.754	2.261	1.025	4.2949	5.2181	5.9556	3.5897	4.693	1.2509	1.4462	1.025	12.4916	12.9622	12.9672	11.4203	5.3088
TCGA-BH-A6R9	0	160	female	61	no	no	tumor free	stage iia	n0	t2	Negative	Positive		Negative		Negative	Metaplásico	Breast, NOS	negative	post (prior bilateral ovariectomy or >12 mo since lmp with no prior hysterectomy)	white	NA	NA	NA	NA	9.291	13.67	16.21	8.069	11.68	7.551	3.584	7.936	5.796	10.87	10.7397	8.6185	2.4539	0.4928	2.9307	12.1635	7.45006	10.9765	6.50515	6.6073
TCGA-BH-A8FY	1	295	female	87	no	yes	tumor free	stage ia	n0 (i+)	t1c	Positive	Positive		Negative		Negative	Lobular	Breast, NOS	negative	post (prior bilateral ovariectomy or >12 mo since lmp with no prior hysterectomy)	white	NA	NA	NA	NA	9.885	12.94	13.02	5.622	6.64	1.414	5.45	5.3554	6.6952	3.3038	3.0376	5.6718	0.6366	1.4136	1.4136	13.8966	14.1879	12.5917	11.8531	4.1409
TCGA-BH-A8FZ	0	144	female	58	no	no	tumor free	stage ia	n0	t1b	Positive	Positive		Equivocal			Lobular	Breast, NOS	negative	post (prior bilateral ovariectomy or >12 mo since lmp with no prior hysterectomy)	white	NA	NA	NA	NA	11.41	13.38	15.12	8.531	8.748	4.514	6.864	8.3548	7.8211	6.7619	5.2781	10.0908	1.8157	0.5059	2.4885	12.3862	10.5601	14.0147	9.49772	6.7731
TCGA-BH-A8G0	0	199	female	54	no	no	tumor free	stage iib	n1a	t2	Positive	Positive		Negative		Negative	Lobular	Breast, NOS	negative	peri (6-12 months since last menstrual period)	white	chemotherapy	taxotere	267	155	10.95	13.33	15.42	5.6	10.01	4.113	7.432	8.1424	6.4876	8.1619	6.039	9.3665	1.7648	0.5653	2.2742	12.4281	12.4457	13.1289	11.5149	7.2073
TCGA-BH-AB28	0	185	female	53	no	no	tumor free	stage iiia	n1a	t3	Positive	Positive		Negative	Indeterminate	Negative	Lobular	Breast, NOS	negative	NA	white	chemotherapy	taxotere	NA	122	12.59	12.79	13.77	6.044	8.424	3.604	7.449	6.7309	5.3665	6.4378	4.4933	9.2144	0.8457	2.0664	1.3753	13.3513	14.0021	14.117	11.811	5.4739
TCGA-C8-A12L	0	0	female	67	no	no	tumor free	stage iia	n0 (i-)	t2	Negative	Negative	2+	Equivocal			Ductal invasivo	Breast, NOS	negative	post (prior bilateral ovariectomy or >12 mo since lmp with no prior hysterectomy)	asian	NA	NA	NA	NA	14.62	13.12	13.16	7.459	7.714	2.95	5.897	5.4638	4.2927	6.1666	7.9561	7.729	2.5232	1.1291	1.7546	13.8358	7.93527	14.2726	4.34983	7.762
TCGA-C8-A12M	0	0	female	70	no	no	tumor free	stage iia	n0 (i-)	t2	Positive	Negative		Negative		Negative	Ductal invasivo	Breast, NOS	negative	post (prior bilateral ovariectomy or >12 mo since lmp with no prior hysterectomy)	asian	NA	NA	NA	NA	14.17	13.38	13.17	5.933	7.536	2.249	5.772	6.4312	6.2998	7.4407	6.794	4.3955	1.0517	0	1.8805	15.6528	14.9059	13.607	6.49261	2.7867
TCGA-C8-A12N	0	0	female	58	no	no	tumor free	stage iia	n0 (i-)	t2	Positive	Positive		Negative		Negative	Ductal invasivo	Breast, NOS	negative	post (prior bilateral ovariectomy or >12 mo since lmp with no prior hysterectomy)	asian	NA	NA	NA	NA	12.5	13.02	14.49	7.027	9.394	4.722	9.587	5.1888	7.2186	6.8616	7.8876	8.1881	0	0.4886	0.4886	13.0108	13.5626	11.9428	12.3676	5.2358
TCGA-C8-A12O	0	0	female	50	no	no	tumor free	stage iia	n0 (i-)	t2	Positive	Positive		Negative		Negative	Ductal invasivo	Breast, NOS	negative	pre (<6 months since lmp and no prior bilateral ovariectomy and not on estrogen replacement)	asian	NA	NA	NA	NA	13.59	13.27	14.32	7.347	9.293	5.706	4.634	6.0689	5.3637	6.788	8.3407	11.2435	1.0473	0	1.6476	15.1048	12.6381	12.3448	11.0353	7.2822
TCGA-C8-A12P	0	0	female	55	no	no	tumor free	stage iib	n1	t2	Negative	Negative	3+	Positive		Positive	Ductal invasivo	Breast, NOS	negative	post (prior bilateral ovariectomy or >12 mo since lmp with no prior hysterectomy)	asian	NA	NA	NA	NA	13.73	12.34	13.98	7.192	9.106	4.124	4.435	5.0319	5.2358	6.5641	7.1302	9.9859	4.4352	0	0	11.65	4.83352	15.726	5.94271	4.9978
TCGA-C8-A12Q	0	2	female	78	no	no	tumor free	stage iiia	n2	t1	Negative	Negative	3+	Positive		Positive	Ductal invasivo	Breast, NOS	negative	post (prior bilateral ovariectomy or >12 mo since lmp with no prior hysterectomy)	asian	NA	NA	NA	NA	14.27	12.7	13.97	7.466	8.645	6.275	4.548	6.6282	5.6851	5.8732	6.8902	10.3078	0	0.6755	0.6755	13.0897	8.30763	17.2356	6.74728	6.692
TCGA-C8-A12T	0	0	female	43	no	no	tumor free	stage iia	n0	t2	Positive	Positive	3+	Positive		Positive	Ductal invasivo	Breast, NOS	negative	pre (<6 months since lmp and no prior bilateral ovariectomy and not on estrogen replacement)	asian	NA	NA	NA	NA	14.5	13.25	15.18	7.327	9.807	3.796	6.69	5.2267	6.0517	7.7763	12.8066	8.6337	0.5306	0.9175	1.4739	13.206	11.0834	15.3782	10.7476	4.3923
TCGA-C8-A12U	0	0	female	46	no	no	tumor free	stage iib	n1	t2	Positive	Positive	1+	Negative		Negative	Ductal invasivo	Breast, NOS	negative	pre (<6 months since lmp and no prior bilateral ovariectomy and not on estrogen replacement)	asian	NA	NA	NA	NA	14.85	12.58	12.84	7.708	6.444	2.01	4.798	5.7831	3.5085	6.5277	5.7015	5.9838	2.7274	0	1.2001	10.8979	12.1718	12.0746	6.10883	4.4721
TCGA-C8-A12V	0	0	female	55	no	no	tumor free	stage iia	n0	t2	Negative	Negative		Negative		Negative	Ductal invasivo	Breast, NOS	NA	post (prior bilateral ovariectomy or >12 mo since lmp with no prior hysterectomy)	asian	NA	NA	NA	NA	12.35	12.96	14.31	6.895	7.789	3.31	7.6	7.7918	6.86	5.3194	5.8724	8.4439	2.5524	0.8568	3.8352	11.2799	7.33614	10.606	5.04595	7.0705
TCGA-C8-A12W	0	7	female	49	no	no	tumor free	stage iiib	n1	t4	Positive	Positive	1+	Negative		Negative	Ductal invasivo	Breast, NOS	negative	pre (<6 months since lmp and no prior bilateral ovariectomy and not on estrogen replacement)	asian	NA	NA	NA	NA	15.09	13.42	14.52	6.72	8.347	5.252	3.97	5.5733	5.1855	6.4121	7.3007	9.5062	4.1909	1.659	0	14.5122	12.0671	13.1149	9.9619	6.266
TCGA-C8-A12X	0	0	female	62	no	no	tumor free	stage iib	n1	t2	Positive	Positive	1+	Negative		Negative	Adenocarcinoma mucinoso	Breast, NOS	negative	post (prior bilateral ovariectomy or >12 mo since lmp with no prior hysterectomy)	asian	NA	NA	NA	NA	14.69	13.27	13.78	7.255	7.656	0	7.341	4.8961	5.8358	5.7612	5.8358	5.8717	1.6591	1.6591	0	13.4424	13.7751	12.034	9.66485	6.5844
TCGA-C8-A12Z	0	12	female	45	no	no	tumor free	stage iib	n1	t2	Negative	Negative	3+	Positive		Positive	Ductal invasivo	Breast, NOS	negative	peri (6-12 months since last menstrual period)	asian	chemotherapy	5-flourouracil	107	102	13.52	13.19	13.51	7.456	8.546	4.621	4.884	4.299	3.0662	5.7445	8.8308	7.988	4.0648	0	0.988	11.7643	5.334	18.3663	4.50048	4.8347
TCGA-C8-A130	0	4	female	52	no	no	tumor free	stage iiia	n2	t3	Positive	Positive	2+	Equivocal			Ductal invasivo	Breast, NOS	negative	peri (6-12 months since last menstrual period)	asian	NA	NA	NA	NA	12.72	12.4	14.16	6.9	8.713	3.037	4.971	6.2142	7.0058	6.805	6.368	8.4246	2.013	2.013	1.7124	12.2281	12.5701	13.0759	9.90076	5.0223
TCGA-C8-A131	0	14	female	82	no	no	tumor free	stage iiia	n2	t2	Negative	Negative	1+	Negative		Negative	Ductal invasivo	Breast, NOS	negative	post (prior bilateral ovariectomy or >12 mo since lmp with no prior hysterectomy)	asian	NA	NA	NA	NA	13.64	13.38	14.55	8.467	9.267	5.946	4.675	4.1179	5.3555	7.6104	7.3503	11.0276	0.9727	1.5484	2.4144	12.5315	5.99005	12.0216	5.13617	5.923
TCGA-C8-A132	0	13	female	56	no	no	tumor free	stage iib	n1	t2	Positive	Positive					Ductal invasivo	Breast, NOS	negative	post (prior bilateral ovariectomy or >12 mo since lmp with no prior hysterectomy)	asian	NA	NA	NA	NA	14.5	13.5	14.6	7.229	9.671	6.834	5.012	7.5536	6.5133	7.3906	8.4208	9.2115	6.4887	0	2.1619	12.8461	13.6723	17.1743	10.0224	5.89
TCGA-C8-A133	0	0	female	65	no	no	tumor free	stage iiia	n1	t3	Positive	Positive					Ductal invasivo misto	Breast, NOS	negative	post (prior bilateral ovariectomy or >12 mo since lmp with no prior hysterectomy)	white	NA	NA	NA	NA	12.86	12.52	11.71	3.917	5.898	0	3.295	3.3588	6.7626	2.7509	2.7509	6.6422	0	0	0	13.9275	13.4697	12.3761	11.893	6.5208
TCGA-C8-A134	0	14	female	52	no	no	tumor free	stage iia	n0	t2	Negative	Negative	2+	Equivocal			Ductal invasivo	Breast, NOS	negative	peri (6-12 months since last menstrual period)	asian	NA	NA	NA	NA	14.12	13.02	13.68	6.16	10.42	3.708	4.802	5.6537	4.8237	5.6415	8.0118	9.4928	0	2.1337	4.9963	9.7731	6.07222	11.4705	4.96734	6.6994
TCGA-C8-A135	0	13	female	64	no	no	tumor free	stage iib	n1	t2	Negative	Negative	3+	Positive		Positive	Ductal invasivo	Breast, NOS	negative	post (prior bilateral ovariectomy or >12 mo since lmp with no prior hysterectomy)	asian	NA	NA	NA	NA	13.87	13.08	14.18	8.236	9.067	4.84	6.484	6.8081	6.31	7.214	5.8615	9.7726	6.6114	0	0.5468	10.5312	6.20577	16.5561	5.9176	5.7424
TCGA-C8-A137	0	34	female	34	no	no	tumor free	stage iib	n1	t2	Negative	Negative	3+	Positive		Positive	Ductal invasivo	Breast, NOS	negative	pre (<6 months since lmp and no prior bilateral ovariectomy and not on estrogen replacement)	asian	NA	NA	NA	NA	13.48	12.6	13.46	7.046	8.988	4.475	3.247	3.7809	5.1067	6.2855	7.147	9.865	1.0441	0	1.0441	11.7205	8.40863	16.947	4.94204	6.7227
TCGA-C8-A138	0	7	female	54	no	no	tumor free	stage iiia	n2	t2	Positive	Negative	2+	Equivocal			Ductal invasivo	Breast, NOS	negative	post (prior bilateral ovariectomy or >12 mo since lmp with no prior hysterectomy)	asian	NA	NA	NA	NA	14.41	12.29	14.96	7.033	10.14	6.69	3.122	7.0993	5.3955	8.1395	6.7733	8.3996	10.5786	0.5981	2.9407	12.4644	10.172	13.6811	5.56166	5.3955
TCGA-C8-A1HE	0	0	female	59	no	no	tumor free	stage iia	n0	t2	Positive	Positive	2+	Equivocal			Ductal invasivo	Breast, NOS	negative	post (prior bilateral ovariectomy or >12 mo since lmp with no prior hysterectomy)	asian	NA	NA	NA	NA	13.25	13.87	13.02	6.07	7.692	2.402	6.813	6.5082	6.9477	4.9421	5.051	7.8232	2.8934	0.851	0.3424	12.7805	16.0191	13.4063	8.23724	4.1603
TCGA-C8-A1HF	0	0	female	48	no	no	tumor free	stage iia	n0	t2	Negative	Positive	3+	Positive		Positive	Ductal invasivo	Breast, NOS	negative	pre (<6 months since lmp and no prior bilateral ovariectomy and not on estrogen replacement)	asian	NA	NA	NA	NA	12.4	12.42	14.51	6.801	9.724	2.666	3.51	5.9515	5.1836	7.3102	11.3599	7.4974	3.8143	0.6727	0.9191	10.8271	10.1589	17.407	7.25704	5.8363
TCGA-C8-A1HG	0	0	female	50	no	no	tumor free	stage iia	n0	t2	Positive	Positive	1+	Negative		Negative	Ductal invasivo	Breast, NOS	negative	pre (<6 months since lmp and no prior bilateral ovariectomy and not on estrogen replacement)	asian	NA	NA	NA	NA	13.19	12.13	13.95	8.045	8.736	4.814	2.222	6.1868	4.5685	7.5542	6.5106	8.4729	2.6164	0.7934	1.6778	14.0374	13.3006	10.6504	12.1874	5.2627
TCGA-C8-A1HI	0	0	female	40	yes	no	tumor free	stage iiia	n2	t2	Positive	Positive	1+	Negative		Negative	Ductal invasivo	Breast, NOS	negative	pre (<6 months since lmp and no prior bilateral ovariectomy and not on estrogen replacement)	asian	NA	NA	NA	NA	13.19	13.31	14.25	5.98	9.539	3.661	3.132	7.4842	7.3046	6.4244	6.8406	9.3411	0.6018	1.3521	0.332	12.681	12.7877	13.4383	9.82059	5.5724
TCGA-C8-A1HJ	0	5	female	53	no	no	tumor free	stage iia	n0	t2	Negative	Negative		Negative		Negative	Ductal invasivo	Breast, NOS	negative	peri (6-12 months since last menstrual period)	asian	NA	NA	NA	NA	13.45	13.2	14.37	8.307	8.682	3.973	6.513	5.9767	5.4844	6.8429	8.0345	9.3159	0.4331	1.4598	2.7975	10.6433	5.50677	9.02114	4.59151	4.7501
TCGA-C8-A1HK	0	7	female	53	no	no	tumor free	stage iib	n1	t2	Negative	Negative	3+	Positive		Positive	Ductal invasivo	Breast, NOS	negative	peri (6-12 months since last menstrual period)	asian	NA	NA	NA	NA	14.94	12.98	12.93	6.277	7.986	3.17	7.371	5.8707	5.3754	8.9919	11.3878	7.6704	4.3927	0	0.5851	14.5019	7.41821	16.9338	4.95455	4.0003
TCGA-C8-A1HL	0	2	female	38	no	yes	tumor free	stage iiia	n1	t3	Positive	Negative	2+	Equivocal			Adenocarcinoma mucinoso	Breast, NOS	negative	pre (<6 months since lmp and no prior bilateral ovariectomy and not on estrogen replacement)	asian	NA	NA	NA	NA	14.17	12.89	14.58	7.518	9.971	4.131	5.022	6.8596	7.7254	6.3217	6.3217	7.9853	0	0.6006	0.6006	13.2355	11.9038	14.0068	5.70349	3.6864
TCGA-C8-A1HM	0	6	female	74	no	no	tumor free	stage iia	n0	t2	Positive	Positive	1+	Negative		Negative	Ductal invasivo	Breast, NOS	negative	post (prior bilateral ovariectomy or >12 mo since lmp with no prior hysterectomy)	asian	NA	NA	NA	NA	14.01	12.32	13.24	7.297	6.994	3.178	4.385	6.3317	4.7057	5.5377	4.1352	6.8858	2.2594	0.5592	0	14.4728	14.7389	12.0921	9.12488	4.597
TCGA-C8-A1HN	0	2	female	56	no	no	tumor free	stage iia	n0	t2	Positive	Positive	2+	Equivocal			Ductal invasivo	Breast, NOS	negative	post (prior bilateral ovariectomy or >12 mo since lmp with no prior hysterectomy)	asian	NA	NA	NA	NA	13.77	13.16	13.47	8.282	8.377	2.709	4.66	3.4628	5.3796	11.8698	6.3388	8.0196	0	0	1.369	13.8719	15.0346	13.3038	9.01513	7.4972
TCGA-C8-A1HO	0	0	female	34	no	no	tumor free	stage iiic	n3	t3	Positive	Positive		Negative		Negative	Ductal invasivo	Breast, NOS	negative	pre (<6 months since lmp and no prior bilateral ovariectomy and not on estrogen replacement)	asian	chemotherapy	5-flourouracil	-45	-49	14.28	12.53	12.65	6.06	7.823	3.269	3.269	5.0876	6.0861	7.9238	4.9214	6.8751	1.5113	0	1.3461	13.9433	13.5062	10.8602	7.93953	4.3528
TCGA-C8-A26V	0	9	female	47	no	no	tumor free	stage iiia	n2	t3	Positive	Positive		Negative		Negative	Ductal invasivo	Breast, NOS	negative	peri (6-12 months since last menstrual period)	asian	hormone therapy	tamoxifen	613	247	12.76	13	13.16	5.321	8.047	2.259	6.282	4.8721	5.1506	5.8134	5.7787	9.0271	4.5678	1.0797	1.476	12.9847	13.4461	11.3321	11.996	5.8191
TCGA-C8-A26W	0	7	female	58	no	no	tumor free	stage iib	n1	t2	Positive	Positive	2+	Equivocal			Ductal invasivo	Breast, NOS	negative	post (prior bilateral ovariectomy or >12 mo since lmp with no prior hysterectomy)	asian	chemotherapy	doxorubicin	193	23	13.06	12.44	13.82	7.168	9.023	4.983	6.779	7.0754	6.1915	6.4928	5.3989	8.7743	8.5563	1.258	2.1176	15.4498	13.2022	14.2393	11.8927	6.9673
TCGA-C8-A26X	0	11	female	58	no	no	tumor free	stage iia	n1	t1	Negative	Negative	1+	Negative		Negative	Ductal invasivo	Breast, NOS	negative	post (prior bilateral ovariectomy or >12 mo since lmp with no prior hysterectomy)	asian	chemotherapy	5-flourouracil	207	200	13.57	13.51	14.93	9.523	8.882	5.762	5.687	6.9065	4.715	6.9393	6.6732	9.5767	1.2497	3.8401	0.5453	11.4887	6.92302	13.7178	5.46528	6.2455
TCGA-C8-A26Y	0	13	female	90	no	no	tumor free	stage iia	n0	t2	Negative	Negative	1+	Negative		Negative	Ductal invasivo	Breast, NOS	negative	post (prior bilateral ovariectomy or >12 mo since lmp with no prior hysterectomy)	asian	NA	NA	NA	NA	13.47	12.3	13.46	7.95	7.614	2.632	3.971	4.636	4.9534	5.2015	5.5228	8.2437	2.1261	0.3852	4.9843	9.1759	4.636	12.1793	4.13104	6.9893
TCGA-C8-A26Z	0	4	female	59	no	no	tumor free	stage iia	n0	t2	Positive	Positive	1+	Negative		Negative	Ductal invasivo	Breast, NOS	negative	post (prior bilateral ovariectomy or >12 mo since lmp with no prior hysterectomy)	asian	NA	NA	NA	NA	15.36	13.06	13.45	6.145	8.717	4.437	3.23	6.7296	7.833	6.7008	7.0914	8.3569	0	2.676	0.378	14.8956	16.1375	13.5003	6.13918	4.4766
TCGA-C8-A273	0	6	female	29	no	no	tumor free	stage iib	n1	t2	Positive	Positive		Negative		Negative	Ductal invasivo	Breast, NOS	negative	pre (<6 months since lmp and no prior bilateral ovariectomy and not on estrogen replacement)	asian	NA	NA	NA	NA	14.7	12.69	13.86	7.494	8.625	5.03	4.171	5.7095	5.2124	5.7958	6.5269	7.9387	0.3711	0.6659	0.6659	13.9351	13.2686	11.8112	9.73898	4.5952
TCGA-C8-A274	0	1	female	63	no	no	tumor free	stage iia	n0	t2	Positive	Positive	1+	Negative		Negative	Ductal invasivo	Breast, NOS	negative	post (prior bilateral ovariectomy or >12 mo since lmp with no prior hysterectomy)	asian	NA	NA	NA	NA	9.431	12.8	12.53	6.587	7.069	2.984	4.882	3.917	4.74	4.9221	5.2711	5.5322	3.6253	0.8717	0.6352	12.2738	14.7115	13.006	6.77376	3.9432
TCGA-C8-A278	0	1	female	61	no	no	tumor free	stage iiia	n2	t2	Negative	Negative	3+	Positive		Positive	Ductal invasivo	Breast, NOS	negative	post (prior bilateral ovariectomy or >12 mo since lmp with no prior hysterectomy)	asian	NA	NA	NA	NA	13.73	13.33	13.92	6.108	8.251	4.052	5.56	5.8534	5.2808	7.4244	6.9457	8.27	0.4139	0.9977	0.7351	11.3651	7.31426	15.9853	5.76799	4.7504
TCGA-C8-A27A	0	371	female	48	no	no	tumor free	stage iib	n1	t2	Positive	Positive	1+	Negative		Negative	Ductal invasivo	Breast, NOS	negative	peri (6-12 months since last menstrual period)	asian	chemotherapy	5-flourouracil	434	411	13.68	12.8	12.8	6.149	8.541	5.76	6.8	4.5792	6.4808	8.0355	10.9051	9.2349	3.7787	1.0129	0.8184	13.4295	12.9673	11.8187	10.5558	7.1445
TCGA-C8-A27B	0	30	female	48	no	no	tumor free	stage iib	n0	t3	Negative	Negative		Negative		Negative	Ductal invasivo	Breast, NOS	negative	peri (6-12 months since last menstrual period)	asian	chemotherapy	5-flourouracil	85	62	13.16	13.77	14.35	6.246	7.759	2.219	4.801	5.4531	4.3991	6.8199	5.2504	10.0335	3.3781	0.8344	4.4344	10.3799	7.63181	10.0186	3.22541	7.1808
TCGA-C8-A3M7	0	1	female	60	no	no	tumor free	stage iiib	n0	t4b	Negative	Negative		Negative		Negative	Lobular	Breast, NOS	negative	post (prior bilateral ovariectomy or >12 mo since lmp with no prior hysterectomy)	asian	NA	NA	NA	NA	10.01	13.23	14.82	6.868	8.705	1.57	6.269	8.6602	7.4312	7.1202	4.2007	9.1907	4.6598	0.7279	1.721	11.5233	10.0535	12.2365	7.76293	5.2875
TCGA-C8-A3M8	0	7	female	68	no	no	tumor free	stage ia	n0	t1c	Positive	Positive	3+	Positive		Positive	Lobular	Breast, NOS	negative	post (prior bilateral ovariectomy or >12 mo since lmp with no prior hysterectomy)	asian	hormone therapy	tamoxifen	NA	79	14.55	12.46	14.14	7.616	8.192	2.78	3.758	6.1361	6.6352	6.4714	6.6157	8.2405	3.6088	1.5194	0.3411	15.1736	14.5475	14.206	5.89239	5.2095
TCGA-C8-A8HP	0	8	female	59	no	no	tumor free	stage iiia	n2	t2	Negative	Negative		Positive		Positive	Metaplásico	Breast, NOS	negative	post (prior bilateral ovariectomy or >12 mo since lmp with no prior hysterectomy)	asian	chemotherapy	5-flourouracil	224	31	14.2	11.83	14.3	7.857	7.542	3.845	6.468	5.7834	4.9995	7.3292	7.2099	10.1489	1.7784	0.6849	2.3933	10.8093	5.76742	17.5226	4.47683	5.0533
TCGA-C8-A8HQ	0	9	female	53	no	no	tumor free	stage iib	n1	t2	Positive	Positive		Negative		Negative	Adenocarcinoma mucinoso	Breast, NOS	negative	post (prior bilateral ovariectomy or >12 mo since lmp with no prior hysterectomy)	asian	NA	NA	NA	NA	13.92	12.35	14.75	7.53	9.179	5.345	6.218	5.5714	4.7475	8.5579	7.6511	7.0407	0.7568	1.6178	2.3612	13.5233	11.3631	12.9666	9.09866	6.0101
TCGA-D8-A13Y	0	264	female	52	no	no	tumor free	stage ia	n0	t1c	Positive	Positive	1+	Negative		Negative	Ductal invasivo	Breast, NOS	negative	post (prior bilateral ovariectomy or >12 mo since lmp with no prior hysterectomy)	white	chemotherapy	doxorubicin	161	7	12.08	13.15	15.31	7.724	9.667	3.772	6.719	2.6951	6.0439	6.1663	9.804	11.0902	4.0296	0.449	3.5344	8.746	11.8231	9.67657	10.1484	4.3725
TCGA-D8-A13Z	0	210	female	51	no	no	NA	NA	n2a	t2	Negative	Negative	1+	Negative		Negative	Ductal invasivo	Breast, NOS	negative	post (prior bilateral ovariectomy or >12 mo since lmp with no prior hysterectomy)	white	chemotherapy	doxorubicine	157	52	13.16	13.29	14.98	6.952	8.759	4.779	5.163	5.9729	5.6239	6.2486	7.0075	9.1818	9.4402	1.9888	2.0837	10.611	5.60001	11.8889	5.80892	4.5976
TCGA-D8-A140	0	27	female	62	no	no	NA	stage iib	n1a	t2	Positive	Positive	3+	Positive		Positive	Ductal invasivo	Breast, NOS	negative	post (prior bilateral ovariectomy or >12 mo since lmp with no prior hysterectomy)	white	chemotherapy	doxorubicin+cyclophosphamid	181	27	14.18	13.29	13.41	5.679	8.266	3.326	3.486	5.5996	7.1566	7.8068	5.4778	7.6337	4.3385	1.5667	1.9059	14.31	14.3587	13.9615	6.20942	6.8032
TCGA-D8-A141	0	113	female	40	no	no	NA	NA	n1	t1c	Positive	Positive	1+	Negative		Negative	Ductal invasivo	Breast, NOS	negative	indeterminate (neither pre or postmenopausal)	white	chemotherapy	doxorubicine	113	50	11.34	13.39	15.21	6.767	9.811	6.969	8.002	6.7623	6.8458	7.1384	7.4365	9.6575	0	0	1.6051	11.4344	12.123	12.6281	12.1763	5.9285
TCGA-D8-A142	0	61	female	74	no	no	tumor free	stage iib	n0	t3	Negative	Negative	2+	Equivocal	Negative	Negative	Ductal invasivo	Breast, NOS	negative	post (prior bilateral ovariectomy or >12 mo since lmp with no prior hysterectomy)	white	NA	NA	NA	NA	12.98	14.04	16.03	7.638	8.335	4.713	6.281	5.834	5.3706	7.064	8.0368	10.734	9.4546	2.1547	2.1547	11.0753	6.16825	12.5417	6.59817	7.0839
TCGA-D8-A143	0	172	female	51	no	no	tumor free	stage iia	n0	t2	Negative	Negative	1+	Negative		Negative	Ductal invasivo	Breast, NOS	negative	post (prior bilateral ovariectomy or >12 mo since lmp with no prior hysterectomy)	white	NA	NA	NA	NA	13.97	13.65	13.93	6.343	7.794	2.965	4.316	5.162	4.6342	4.612	6.8997	8.8537	7.222	2.4698	2.2579	8.973	3.8319	11.7759	3.6263	7.9096
TCGA-D8-A145	0	49	female	80	no	no	tumor free	stage iia	n1a	t1c	Positive	Positive	2+	Equivocal	Negative	Negative	Ductal invasivo	Breast, NOS	negative	post (prior bilateral ovariectomy or >12 mo since lmp with no prior hysterectomy)	white	hormone therapy	tamoxifen	NA	42	13.73	13.34	14.45	7.144	9.309	5.19	5.057	8.2559	7.3328	7.4238	8.7139	9.346	5.4653	0.4891	0.4891	13.4906	14.172	12.7999	7.93751	5.9338
TCGA-D8-A146	0	344	female	57	yes	yes	NA	stage iia	n0	t2	Positive	Positive	1+	Negative		Negative	Ductal invasivo	Breast, NOS	negative	post (prior bilateral ovariectomy or >12 mo since lmp with no prior hysterectomy)	white	NA	NA	NA	NA	13.49	13.57	14.51	6.564	9.18	5.03	6.457	6.9185	6.831	6.7711	7.4342	9.2193	1.0482	2.0718	1.9441	13.3247	14.608	12.1098	12.5106	5.0616
TCGA-D8-A147	0	2	female	45	no	no	NA	NA	n0	t2	Negative	Negative		Negative		Negative	Ductal invasivo	Breast, NOS	negative	indeterminate (neither pre or postmenopausal)	white	chemotherapy	doxorubicine	135	21	13.06	12.73	14.15	6.859	8.255	4.401	6.145	4.3063	4.2565	6.4352	5.5428	9.9245	0	1.591	5.8121	9.5617	4.7813	12.0323	4.44602	7.6212
TCGA-D8-A1J8	0	256	female	77	no	no	tumor free	stage iib	n1a	t2	Positive	Positive		Negative		Negative	Ductal invasivo	Breast, NOS	negative	post (prior bilateral ovariectomy or >12 mo since lmp with no prior hysterectomy)	white	hormone therapy	nolvadex	NA	32	13.93	13.07	13.89	6.32	9.3	3.58	6.548	6.2848	3.7655	6.9444	6.9508	7.391	4.0302	0.3493	0.3493	12.3866	14.431	10.4814	6.67726	5.0344
TCGA-D8-A1J9	0	248	female	48	no	no	tumor free	stage ia	n0	t1c	Positive	Negative	3+	Positive		Positive	Ductal invasivo	Breast, NOS	negative	post (prior bilateral ovariectomy or >12 mo since lmp with no prior hysterectomy)	white	NA	NA	NA	NA	14.25	13.51	14.15	6.932	8.716	3.733	6.793	4.5222	5.6791	6.1091	10.7548	8.841	7.2723	0.8358	2.0495	12.4592	11.3653	17.4773	6.20431	6.4828
TCGA-D8-A1JA	0	18	female	60	no	no	tumor free	NA	nx	t4b	Negative	Negative	3+	Positive		Positive	Ductal invasivo	Breast, NOS	negative	post (prior bilateral ovariectomy or >12 mo since lmp with no prior hysterectomy)	white	chemotherapy	adriamycin	403	340	14.85	13.59	13.26	6.618	9.869	0.8581	7.898	3.4973	4.6654	7.457	6.8728	12.9786	0	0.8581	0	12.4967	6.73285	15.8848	4.23852	5.8482
TCGA-D8-A1JB	0	365	female	54	no	no	tumor free	stage iib	n1a	t2	Positive	Positive	2+	Equivocal	Positive	Positive	Ductal invasivo	Breast, NOS	negative	post (prior bilateral ovariectomy or >12 mo since lmp with no prior hysterectomy)	white	chemotherapy	adriamycin	111	51	13.75	13.73	14.15	5.977	9.599	4.407	5.506	8.8788	9.2193	6.5331	5.2751	8.9509	0.5352	0	1.6984	11.9632	13.1329	13.339	8.32667	6.2648
TCGA-D8-A1JC	0	178	female	59	no	no	tumor free	stage iiia	n2a	t2	Positive	Positive	1+	Negative		Negative	Ductal invasivo	Breast, NOS	negative	post (prior bilateral ovariectomy or >12 mo since lmp with no prior hysterectomy)	white	chemotherapy	adriamycin	87	24	14.29	13.14	13.74	7.036	8.665	5.074	4.975	5.732	6.111	6.3101	6.8583	8.0868	0	0.8061	1.1684	14.8844	14.6596	12.5637	9.77124	7.3214
TCGA-D8-A1JD	0	273	female	41	no	no	tumor free	stage iib	n1a	t2	Positive	Positive	1+	Negative		Negative	Ductal invasivo	Breast, NOS	negative	pre (<6 months since lmp and no prior bilateral ovariectomy and not on estrogen replacement)	white	chemotherapy	adriamicin	113	50	13.16	13.33	14	5.827	8.87	3.842	7.723	5.7706	5.8023	6.7443	7.4361	7.7909	3.8417	0.3132	1.6702	13.1319	12.7309	12.7698	11.3868	6.1013
TCGA-D8-A1JE	0	57	female	62	no	no	tumor free	stage iia	n1a	t1c	Positive	Positive	1+	Negative		Negative	Ductal invasivo	Breast, NOS	negative	post (prior bilateral ovariectomy or >12 mo since lmp with no prior hysterectomy)	white	chemotherapy	adriamicin	162	103	13.77	14.11	14.44	6.084	9.887	3.069	6.072	4.3861	7.1213	6.8282	7.3037	7.1942	1.4364	0.3611	0.3611	12.1632	14.8442	11.6456	12.5636	5.9642
TCGA-D8-A1JF	0	96	female	79	no	no	tumor free	stage iiia	n2a	t1c	Negative	Negative	1+	Negative		Negative	Ductal invasivo	Breast, NOS	negative	post (prior bilateral ovariectomy or >12 mo since lmp with no prior hysterectomy)	white	NA	NA	NA	NA	14.19	13.2	13.43	7.175	9.195	6.826	4.596	5.0138	6.6707	5.5214	5.7868	11.1473	3.5516	4.775	1.4538	10.8556	8.40759	12.7774	5.16129	7.4743
TCGA-D8-A1JG	0	187	female	62	no	no	tumor free	stage iia	n0	t2	Negative	Negative	2+	Equivocal	Negative	Negative	Ductal invasivo	Breast, NOS	negative	post (prior bilateral ovariectomy or >12 mo since lmp with no prior hysterectomy)	white	chemotherapy	doxorubicin	NA	269	13.7	12.59	13.48	8.2	9.01	4.046	5.277	6.3109	4.9904	6.3342	6.2824	10.585	0	0.3319	1.9433	9.369	5.99702	14.2905	9.4276	7.9815
TCGA-D8-A1JH	0	284	female	56	no	no	tumor free	stage ia	n0	t1c	Positive	Positive	1+	Negative		Negative	Ductal invasivo	Breast, NOS	negative	post (prior bilateral ovariectomy or >12 mo since lmp with no prior hysterectomy)	white	hormone therapy	nolvadex	NA	66	14.19	13.77	14.72	6.735	9.389	4.981	7.921	7.8303	7.6444	7.3985	7.3039	9.8314	2.1917	0.8194	0.5944	13.3308	13.5986	12.8541	13.2609	7.1545
TCGA-D8-A1JI	0	21	female	54	no	no	tumor free	stage iia	n1a	t1c	Positive	Positive		Negative		Negative	Ductal invasivo	Breast, NOS	negative	post (prior bilateral ovariectomy or >12 mo since lmp with no prior hysterectomy)	white	chemotherapy	doxorubicine	162	41	12.57	13.85	12.1	9.294	6.337	1.55	2.99	5.095	5.6876	2.7628	0.8251	6.2124	3.6959	1.1093	1.1093	15.0063	13.7381	12.3705	14.1707	5.0453
TCGA-D8-A1JJ	0	274	female	54	no	no	tumor free	stage iia	n0	t2	Positive	Positive	1+	Negative		Negative	Ductal invasivo	Breast, NOS	negative	post (prior bilateral ovariectomy or >12 mo since lmp with no prior hysterectomy)	white	chemotherapy	doxorubicine	143	137	13.8	12.83	14.65	6.791	8.802	3.571	7.398	2.1794	5.2833	7.1031	13.9741	10.1357	5.9308	0.9126	0.6675	12.9165	13.7266	11.3189	7.73322	4.9267
TCGA-D8-A1JK	0	109	female	90	no	no	NA	stage iia	n0	t2	Negative	Positive	1+	Negative		Negative	Ductal invasivo	Breast, NOS	negative	post (prior bilateral ovariectomy or >12 mo since lmp with no prior hysterectomy)	white	NA	NA	NA	NA	13.88	12.83	14.55	7.15	10.16	4.182	4.864	5.0822	5.02	8.6206	10.9522	10.2586	0.9656	0.9656	1.758	11.668	6.50864	12.1868	7.84365	6.3659
TCGA-D8-A1JL	0	265	female	72	no	no	tumor free	stage iia	n0	t2	Negative	Negative	1+	Negative		Negative	Ductal invasivo	Breast, NOS	negative	post (prior bilateral ovariectomy or >12 mo since lmp with no prior hysterectomy)	white	NA	NA	NA	NA	12.82	13.84	14.51	7.759	9.609	6.682	5.71	5.869	5.0239	7.9422	6.8321	11.851	0.3156	1.1521	4.5389	12.4464	6.22073	11.2008	5.36929	7.0447
TCGA-D8-A1JM	0	238	female	59	no	no	tumor free	stage iib	n1a	t2	Positive	Negative	1+	Negative		Negative	Ductal invasivo	Breast, NOS	negative	post (prior bilateral ovariectomy or >12 mo since lmp with no prior hysterectomy)	white	chemotherapy	doxorubicine cyclophosphamide tamoxifen	144	39	13.45	12.28	11.84	6.672	10.62	4.368	4.058	4.3242	1.3419	9.0487	5.6471	8.096	7.8722	1.1556	6.2402	8.6649	10.4617	12.1974	1.78898	8.7404
TCGA-D8-A1JN	0	217	female	80	no	no	tumor free	stage iiic	n3a	t3	Positive	Positive		Indeterminate	Negative	Negative	Lobular	Breast, NOS	negative	post (prior bilateral ovariectomy or >12 mo since lmp with no prior hysterectomy)	white	hormone therapy	anastrozolum	NA	63	8.92	13.13	12.39	7.201	5.737	2.628	7.494	5.6652	6.2987	3.8552	2.8516	8.5401	0.6024	0	1.026	12.6753	14.637	12.7085	4.57285	4.0024
TCGA-D8-A1JP	0	167	female	73	no	no	NA	stage ia	n0	t1c	Positive	Positive	1+	Negative		Negative	Ductal invasivo	Breast, NOS	negative	post (prior bilateral ovariectomy or >12 mo since lmp with no prior hysterectomy)	white	hormone therapy	tamoxifen	NA	68	12.44	13.28	14.61	7.339	9.245	4.437	6.861	5.9764	6.5647	8.7591	7.051	9.3707	0.9713	0	2.4122	10.7016	14.8541	12.2541	7.61778	5.698
TCGA-D8-A1JS	0	105	female	77	no	no	tumor free	stage ia	n0	t1c	Positive	Positive	1+	Negative		Negative	Adenocarcinoma intraductal papilar com invasão	Breast, NOS	negative	post (prior bilateral ovariectomy or >12 mo since lmp with no prior hysterectomy)	white	hormone therapy	tamoxifen	NA	14	12.3	12.93	12.25	4.154	6.057	0.4039	7.219	4.1799	5.2167	3.6216	2.6252	4.7159	1.3871	1.3871	0.4039	12.6822	13.6968	13.2334	12.9388	3.5832
TCGA-D8-A1JT	0	123	female	70	no	no	tumor free	stage iia	n0	t2	Positive	Positive	2+	Equivocal	Negative	Negative	Ductal invasivo misto	Breast, NOS	negative	post (prior bilateral ovariectomy or >12 mo since lmp with no prior hysterectomy)	white	hormone therapy	arimidex	NA	47	13.4	12.45	12.65	5.99	7.704	2.193	8.263	2.5272	4.6847	5.475	5.2787	7.5294	1.4786	0.6741	0	14.087	14.6124	11.8419	13.3831	4.7659
TCGA-D8-A1JU	0	106	female	51	no	no	tumor free	stage ia	n0	t1c	Positive	Positive	1+	Negative		Negative	Ductal invasivo	Breast, NOS	negative	post (prior bilateral ovariectomy or >12 mo since lmp with no prior hysterectomy)	white	hormone therapy	tamoxifen	NA	87	12.36	13.86	15.5	6.727	9.669	4.28	8.947	7.5436	7.6528	8.1404	5.9811	9.82	1.1697	0.3922	0	11.477	13.7215	12.7961	9.49569	6.394
TCGA-D8-A1X5	0	171	female	81	no	no	tumor free	stage iiic	n3a	t2	Positive	Positive	3+	Positive		Positive	Ductal invasivo	Breast, NOS	negative	post (prior bilateral ovariectomy or >12 mo since lmp with no prior hysterectomy)	white	hormone therapy	tamoxifen	NA	55	13.71	13.05	13.9	6.082	8.222	2.83	5.019	4.8972	5.4516	6.0731	7.1268	7.3524	8.292	0.9051	1.6698	13.6231	14.771	15.4144	8.39655	5.038
TCGA-D8-A1X6	0	236	female	80	no	no	tumor free	stage iiia	n2a	t3	Positive	Positive	1+	Negative		Negative	Ductal invasivo	Breast, NOS	negative	post (prior bilateral ovariectomy or >12 mo since lmp with no prior hysterectomy)	white	hormone therapy	tamoxifen	NA	65	12.53	12.5	13.01	6.438	7.194	2.832	7.087	4.7964	4.959	4.0719	2.6094	9.7567	2.1927	0.5947	1.7208	14.0796	14.4797	12.3465	13.2927	7.9255
TCGA-D8-A1X7	0	85	female	40	no	no	NA	stage iia	n0	t2	Positive	Positive		Negative		Negative	Adenocarcinoma intraductal papilar com invasão	Breast, NOS	negative	pre (<6 months since lmp and no prior bilateral ovariectomy and not on estrogen replacement)	white	chemotherapy	doxorubicine+cyclophosphamide+tamoxifen	134	64	14.1	12.84	13.5	6.024	8.097	4.006	7.74	5.4951	5.1051	6.1013	7.1476	7.2722	0	1.0674	1.5447	13.3546	14.4019	10.7933	13.6536	4.6499
TCGA-D8-A1X8	0	272	female	62	no	no	tumor free	stage iiia	n2a	t1c	Positive	Indeterminate		Negative		Negative	Lobular	Breast, NOS	negative	post (prior bilateral ovariectomy or >12 mo since lmp with no prior hysterectomy)	white	chemotherapy	adrimicin+cyclophosphamide	182	23	9.805	13.82	14.15	5.372	8.37	1.374	7.303	7.4807	6.8409	6.2011	4.8742	8.4669	4.5411	0.9671	1.5409	13.4493	15.2501	13.1883	10.0171	6.3881
TCGA-D8-A1X9	0	380	female	66	no	no	tumor free	stage iib	n1a	t2	Positive	Positive		Indeterminate	Negative	Negative	Ductal invasivo	Breast, NOS	NA	post (prior bilateral ovariectomy or >12 mo since lmp with no prior hysterectomy)	white	chemotherapy	adriamycin+cyclophosphamide	320	197	14.47	13.27	14.5	5.918	8.97	4.524	6.504	4.6161	4.9232	6.5941	7.2835	9.3226	0.3253	0.8146	1.4702	14.3711	14.3738	13.5939	9.84452	6.7344
TCGA-D8-A1XA	0	274	female	64	no	no	tumor free	stage ia	n0	t1c	Positive	Positive	2+	Equivocal			Ductal invasivo	Breast, NOS	negative	post (prior bilateral ovariectomy or >12 mo since lmp with no prior hysterectomy)	white	NA	NA	NA	NA	14.11	14.23	13.17	5.737	7.725	3.579	3.122	4.1066	4.8776	5.4859	4.9169	8.1526	1.5986	1.1486	0.4913	13.9123	14.9104	12.8154	13.0922	5.6464
TCGA-D8-A1XB	0	201	female	62	no	no	tumor free	stage iib	n1a	t2	Positive	Positive	1+	Negative		Negative	Ductal invasivo	Breast, NOS	negative	post (prior bilateral ovariectomy or >12 mo since lmp with no prior hysterectomy)	white	NA	NA	NA	NA	13.77	13.36	14.4	6.593	9.501	4.27	8.477	6.1017	6.7548	7.4416	7.8258	8.7237	1.2459	0	0.937	12.8267	13.981	12.6276	14.1638	4.9412
TCGA-D8-A1XC	0	81	female	85	no	no	tumor free	stage iiib	n1a	t4b	Positive	Positive	1+	Negative		Negative	Adenocarcinoma mucinoso	Breast, NOS	negative	post (prior bilateral ovariectomy or >12 mo since lmp with no prior hysterectomy)	white	NA	NA	NA	NA	14.08	13.14	11.94	3.484	6.149	0.9151	6.666	4.1199	5.2555	3.0154	5.6861	6.0723	0	0	0	13.6876	15.9516	11.5248	13.2338	5.1151
TCGA-D8-A1XD	0	155	female	36	no	no	tumor free	stage iiia	n2a	t1c	Positive	Positive	1+	Negative		Negative	Ductal invasivo	Breast, NOS	negative	pre (<6 months since lmp and no prior bilateral ovariectomy and not on estrogen replacement)	white	NA	NA	NA	NA	14.14	13.44	13.93	5.753	9.069	3.076	5.079	4.5151	5.6558	8.2103	9.9278	7.782	0	1.672	1.459	14.5308	13.0067	13.2963	12.119	5.1516
TCGA-D8-A1XF	0	97	female	45	no	no	tumor free	stage iia	n0	t2	Positive	Positive	1+	Negative		Negative	Ductal invasivo	Breast, NOS	NA	pre (<6 months since lmp and no prior bilateral ovariectomy and not on estrogen replacement)	white	chemotherapy	adriamycin+cyclophosphamide	356	311	14.49	12.58	12.15	5.941	7.75	4.234	2.795	5.5477	5.9332	3.0597	4.7284	7.5569	0.4323	0	1.5827	16.7265	13.525	12.9766	5.89132	4.9238
TCGA-D8-A1XG	0	75	female	86	no	no	tumor free	stage iiib	n1a	t4b	Positive	Negative		Negative		Negative	Ductal invasivo	Breast, NOS	negative	post (prior bilateral ovariectomy or >12 mo since lmp with no prior hysterectomy)	white	NA	NA	NA	NA	14.16	13.28	13.27	5.178	8.596	0.8267	7.523	3.3621	5.3242	4.8309	8.0124	7.0859	0.4718	0.4718	1.7315	14.2966	15.1536	11.4578	13.1779	4.6649
TCGA-D8-A1XJ	0	352	female	76	no	no	tumor free	stage iiia	n1a	t3	Positive	Positive	3+	Positive		Positive	Ductal invasivo misto	Breast, NOS	negative	post (prior bilateral ovariectomy or >12 mo since lmp with no prior hysterectomy)	white	hormone therapy	tamoxifen	NA	85	13.5	13.02	13.71	6.187	8.38	3.675	5.242	4.2338	4.6354	6.2284	5.2533	8.8704	4.8917	0.6816	2.686	12.3007	13.2313	17.7901	6.23364	5.975
TCGA-D8-A1XK	0	326	female	55	no	no	tumor free	stage iib	n1a	t2	Negative	Negative		Negative		Negative	Ductal invasivo	Breast, NOS	negative	post (prior bilateral ovariectomy or >12 mo since lmp with no prior hysterectomy)	white	chemotherapy	paclitaxelum	233	149	11.42	14.55	14.95	7.201	8.811	3.754	4.856	5.1819	3.1048	8.3086	3.9941	7.4468	1.6655	1.0608	5.1926	11.2747	4.19993	11.2686	2.17951	6.3465
TCGA-D8-A1XL	0	319	female	34	no	no	tumor free	stage iib	n1a	t2	Positive	Positive	2+	Equivocal	Negative	Negative	Ductal invasivo	Breast, NOS	negative	pre (<6 months since lmp and no prior bilateral ovariectomy and not on estrogen replacement)	white	chemotherapy	doxorubicine+cyclophosphamide+tamoxifen	128	65	13.29	11.89	13.5	5.704	8.003	3.179	4.581	5.5015	4.1481	6.4855	5.3454	7.4228	0.6956	0.3893	1.163	10.9938	10.7754	13.9123	10.191	4.0162
TCGA-D8-A1XM	0	218	female	57	no	no	tumor free	stage ia	n0	t1c	Positive	Positive	1+	Negative		Negative	Ductal invasivo	Breast, NOS	negative	post (prior bilateral ovariectomy or >12 mo since lmp with no prior hysterectomy)	white	NA	NA	NA	NA	13.62	13.57	14.35	6.403	8.935	4.05	6.588	6.8412	6.0183	6.6762	6.8077	10.1782	0.8408	0.8408	0.3377	13.5239	12.885	13.5986	13.1684	6.8997
TCGA-D8-A1XO	0	242	female	56	no	no	tumor free	stage iib	n1a	t2	Positive	Positive	1+	Negative		Negative	Lobular	Breast, NOS	negative	post (prior bilateral ovariectomy or >12 mo since lmp with no prior hysterectomy)	white	NA	NA	NA	NA	12.17	14	14.26	5.333	9.156	3.311	9.218	6.4729	7.7768	6.4128	6.4774	8.0776	0	0.3548	1.4184	13.0044	14.4732	12.6879	9.94457	6.0915
TCGA-D8-A1XQ	0	177	female	69	no	no	tumor free	stage iia	n0	t2	Negative	Negative	1+	Negative		Negative	Ductal invasivo	Breast, NOS	negative	post (prior bilateral ovariectomy or >12 mo since lmp with no prior hysterectomy)	white	NA	NA	NA	NA	13.14	14.44	15.85	7.571	7.982	4.314	7.612	3.9632	2.9763	7.633	6.2586	10.6245	1.9495	0.8943	4.5614	12.893	5.33982	11.7314	4.50799	7.9953
TCGA-D8-A1XR	0	168	female	56	no	no	tumor free	stage iib	n1a	t2	Positive	Positive	1+	Negative		Negative	Ductal invasivo	Breast, NOS	negative	post (prior bilateral ovariectomy or >12 mo since lmp with no prior hysterectomy)	white	chemotherapy	adriamycin+cyclophosphamide	168	105	12.39	13.09	13.41	5.637	8.328	5.644	6.017	3.7814	5.4758	5.6796	7.18	7.8145	0.585	1.0001	1.322	14.1511	13.4731	12.3917	13.2348	4.6
TCGA-D8-A1XT	0	193	female	61	no	no	tumor free	stage iia	n1a	t1c	Negative	Negative	3+	Positive		Positive	Ductal invasivo	Breast, NOS	negative	post (prior bilateral ovariectomy or >12 mo since lmp with no prior hysterectomy)	white	chemotherapy	adriamycin+cyclophosphamide	228	74	13.67	12.79	14.58	7.854	9.703	4.974	5.327	4.6018	5.7667	7.1445	8.9017	10.0828	3.0256	0	2.3128	12.9535	6.06345	17.0608	5.29874	4.9979
TCGA-D8-A1XU	0	150	female	56	no	no	tumor free	stage ia	n0	t1c	Positive	Positive	1+	Negative		Negative	Ductal invasivo	Breast, NOS	negative	post (prior bilateral ovariectomy or >12 mo since lmp with no prior hysterectomy)	white	NA	NA	NA	NA	14.83	13.41	14.17	6.882	9.314	2.751	3.911	6.0644	7.5359	6.1542	7.0505	7.6232	5.0488	0	0.6537	12.6404	14.6694	12.0239	10.3653	5.1801
TCGA-D8-A1XV	0	147	female	84	no	no	tumor free	stage iia	n0	t2	Positive	Positive	2+	Equivocal	Negative	Negative	Adenocarcinoma mucinoso	Breast, NOS	negative	post (prior bilateral ovariectomy or >12 mo since lmp with no prior hysterectomy)	white	NA	NA	NA	NA	13.44	12.91	11.96	3.898	6.791	0.5995	6.065	4.2889	5.9128	3.2866	10.116	6.4026	0	1.0218	0.5995	13.9545	15.4986	11.1346	13.3124	2.7371
TCGA-D8-A1XW	0	118	female	53	no	no	tumor free	stage iia	n0	t2	Negative	Positive	1+	Negative		Negative	Ductal invasivo	Breast, NOS	negative	post (prior bilateral ovariectomy or >12 mo since lmp with no prior hysterectomy)	white	chemotherapy	adriamycin+cyclophosphamide	181	76	13.75	13.88	14.22	6.314	8.566	2.54	6.434	6.2295	6.2694	4.8424	5.77	12.9926	0.3796	0	3.7457	11.1373	6.14612	11.9901	5.12961	8.8177
TCGA-D8-A1XY	0	81	female	74	no	no	tumor free	stage iia	n0	t2	Positive	Positive	3+	Positive		Positive	Ductal invasivo	Breast, NOS	NA	post (prior bilateral ovariectomy or >12 mo since lmp with no prior hysterectomy)	white	chemotherapy	tamoxifen	NA	421	13.31	12.98	14.32	6.597	9.403	4.334	6.557	5.2977	5.2484	7.3393	7.1742	7.3101	0	0.732	0.9938	12.7032	13.3892	13.0812	13.3849	5.3098
TCGA-D8-A1XZ	0	121	female	81	no	no	tumor free	stage iiia	n2a	t1c	Positive	Negative	1+	Negative		Negative	Ductal invasivo	Breast, NOS	negative	post (prior bilateral ovariectomy or >12 mo since lmp with no prior hysterectomy)	white	hormone therapy	tamoxiphene+anastrozolum	NA	94	14.2	12.89	13.99	5.963	8.351	4.98	7.542	6.1458	6.0575	6.1515	7.3688	7.6263	0.6422	0.3565	0.8805	12.7412	11.9854	11.5872	6.04455	4.7883
TCGA-D8-A1Y0	0	167	female	65	no	no	tumor free	stage iiia	n2a	t1c	Positive	Positive	1+	Negative		Negative	Ductal invasivo	Breast, NOS	NA	post (prior bilateral ovariectomy or >12 mo since lmp with no prior hysterectomy)	white	chemotherapy	cyclophosphamide+methotrexatum+fluorouracillum	167	62	13.19	13.75	14.08	5.571	8.244	3.401	6.761	7.6183	6.1279	6.2426	6.0588	8.2516	4.1786	0	1.5911	14.3917	13.9051	12.1277	12.4725	7.4311
TCGA-D8-A1Y1	0	116	female	80	no	no	tumor free	stage iiia	n1a	t3	Positive	Positive	1+	Negative		Negative	Ductal invasivo	Breast, NOS	NA	post (prior bilateral ovariectomy or >12 mo since lmp with no prior hysterectomy)	white	hormone therapy	tamoxifen	302	58	8.793	12.93	15.08	6.273	9.212	3.407	8.712	4.0425	5.5921	7.5346	7.0963	8.4675	3.4778	0.3413	1.3792	13.5802	13.3236	12.5388	13.0968	4.9491
TCGA-D8-A1Y2	0	73	female	71	no	no	tumor free	stage iia	n0	t2	Positive	Positive	2+	Indeterminate	Negative	Negative	Ductal invasivo	Breast, NOS	negative	post (prior bilateral ovariectomy or >12 mo since lmp with no prior hysterectomy)	white	hormone therapy	tamoxifen	NA	66	12.73	13.51	15.6	6.628	8.745	5.347	8.262	5.7262	7.2683	7.9198	6.896	8.6664	1.2161	0.4123	1.8665	12.8012	13.3825	13.0253	7.20322	7.589
TCGA-D8-A1Y3	0	125	female	61	no	no	tumor free	stage iiia	n2a	t2	Positive	Positive	2+	Indeterminate	Negative	Negative	Ductal invasivo	Breast, NOS	negative	post (prior bilateral ovariectomy or >12 mo since lmp with no prior hysterectomy)	white	hormone therapy	tamoxiphene	NA	133	12.97	12.49	13.45	7.308	7.258	4.661	3.768	5.1065	5.4147	10.7819	4.6789	5.7889	0.961	0.3957	0.7059	11.8225	12.12	12.5869	9.72523	4.2229
TCGA-D8-A27E	0	182	female	66	no	no	tumor free	stage ia	n0	t1c	Positive	Positive	1+	Negative		Negative	Ductal invasivo misto	Breast, NOS	negative	post (prior bilateral ovariectomy or >12 mo since lmp with no prior hysterectomy)	white	hormone therapy	tamoxiphen+anastrazolum	NA	125	14	13.44	12.83	5.152	6.356	3.085	7.534	7.6058	8.0439	4.3223	6.7603	6.4969	1.724	0.3651	0.8983	14.4685	15.6297	12.4447	7.05402	5.3885
TCGA-D8-A27F	0	106	female	40	no	no	tumor free	stage iia	n0	t2	Negative	Negative	1+	Negative		Negative	Ductal invasivo	Breast, NOS	negative	pre (<6 months since lmp and no prior bilateral ovariectomy and not on estrogen replacement)	white	chemotherapy	adriamycin+cyclophosphamide	488	379	12.9	13.07	15.22	7.481	9.178	3.721	6.892	4.8524	4.1306	5.9075	8.5711	10.5455	0.3457	0.6243	6.9346	12.0511	5.01825	11.9064	5.03025	6.399
TCGA-D8-A27G	0	210	female	75	no	no	tumor free	stage iia	n0	t2	Positive	Positive	2+	Equivocal	Negative	Negative	Lobular	Breast, NOS	negative	post (prior bilateral ovariectomy or >12 mo since lmp with no prior hysterectomy)	white	NA	NA	NA	NA	8.374	13.52	14.76	6.466	8.584	4.817	5.293	5.9434	5.0883	7.4392	6.0101	8.7031	1.3888	0	1.1984	13.398	12.3782	14.2238	6.05297	5.5031
TCGA-D8-A27H	0	19	female	72	no	no	tumor free	stage iia	n0	t2	Negative	Negative		Negative		Negative	Ductal invasivo	Breast, NOS	negative	post (prior bilateral ovariectomy or >12 mo since lmp with no prior hysterectomy)	white	chemotherapy	doxorubicin+ cyclophosphamide	141	36	13.78	13.53	14.53	8.233	10.53	4.719	7.299	4.5605	4.066	7.7132	7.7435	13.4705	3.8084	0	5.3502	13.7212	5.19406	12.088	5.33533	6.802
TCGA-D8-A27I	0	186	female	58	no	no	tumor free	stage iiia	n2a	t1c	Positive	Positive	1+	Negative		Negative	Lobular	Breast, NOS	negative	post (prior bilateral ovariectomy or >12 mo since lmp with no prior hysterectomy)	white	chemotherapy	adrimycin+cyclophosphamide	160	76	10.87	13.63	14.99	7.188	9.638	5.121	6.895	8.5084	7.31	8.031	4.9415	9.0621	5.5199	1.2971	1.7363	12.6393	13.3934	12.5368	11.2766	5.9858
TCGA-D8-A27K	0	119	female	47	no	no	tumor free	stage iib	n1a	t2	Positive	Positive	1+	Negative		Negative	Ductal invasivo	Breast, NOS	negative	post (prior bilateral ovariectomy or >12 mo since lmp with no prior hysterectomy)	white	chemotherapy	adriamycin+cyclophosphamid	117	49	11.98	13.66	13.39	6.667	9.155	4.997	8.239	6.9703	6.5764	5.8737	5.921	9.2352	0.4066	1.5626	1.7134	12.8139	13.1966	13.4117	12.2753	6.7215
TCGA-D8-A27L	0	126	female	49	no	no	tumor free	stage iiia	n2a	t1c	Positive	Positive	1+	Negative		Negative	Ductal invasivo	Breast, NOS	negative	post (prior bilateral ovariectomy or >12 mo since lmp with no prior hysterectomy)	white	chemotherapy	adriamycin+cuclophosphamide	238	100	13.08	13.6	14.27	6.463	8.886	6.454	9.341	6.9344	6.2326	7.0182	7.2308	10.2445	3.8619	1.5338	1.2351	13.2005	13.134	12.6629	13.4962	5.9206
TCGA-D8-A27M	0	145	female	59	no	no	tumor free	stage ia	n0	t1c	Negative	Negative		Negative		Negative	Ductal invasivo	Breast, NOS	negative	post (prior bilateral ovariectomy or >12 mo since lmp with no prior hysterectomy)	white	chemotherapy	methotrexate+5 fluorouracil+cyclophosphamide	238	84	12.71	13.81	14.87	6.256	9.003	4.859	9.371	6.54	4.4348	7.0989	7.7314	9.9221	0.9438	0.3873	4.5508	13.6238	7.66513	11.1873	5.77007	7.199
TCGA-D8-A27N	0	146	female	36	no	no	tumor free	stage iiia	n2a	t2	Positive	Positive	3+	Positive		Positive	Ductal invasivo	Breast, NOS	negative	pre (<6 months since lmp and no prior bilateral ovariectomy and not on estrogen replacement)	white	chemotherapy	taxol+adriamycin+cyclophosphamide+herceptin	NA	68	14.17	12.85	14.68	6.732	9.242	4.595	5.078	4.615	5.7091	6.975	6.7226	8.8289	6.6098	0.995	1.5784	12.8783	11.309	15.6153	6.81881	5.0053
TCGA-D8-A27P	0	23	female	64	no	no	tumor free	stage ia	n0	t1c	Positive	Positive	1+	Negative		Negative	Ductal invasivo	Breast, NOS	negative	post (prior bilateral ovariectomy or >12 mo since lmp with no prior hysterectomy)	white	NA	NA	NA	NA	13.42	13.91	13.77	5.685	8.781	3.997	7.677	6.1604	6.6649	5.4706	8.1512	8.6673	0.8383	0	0	13.8051	11.5218	13.4371	11.1841	6.602
TCGA-D8-A27R	0	29	female	41	no	no	tumor free	stage iiic	n3a	t2	Positive	Positive	2+	Equivocal	Negative	Negative	Ductal invasivo	Breast, NOS	negative	post (prior bilateral ovariectomy or >12 mo since lmp with no prior hysterectomy)	white	chemotherapy	adriamycin+cyclophosphamide	218	57	14.48	12.5	13.64	7.793	8.328	4.168	4.947	5.7654	5.4135	6.577	5.3471	8.7976	1.9023	0	2.0043	13.8384	12.4886	12.9697	9.01928	4.6336
TCGA-D8-A27T	0	136	female	53	no	no	tumor free	stage iiic	n3a	t2	Positive	Positive	1+	Negative		Negative	Lobular	Breast, NOS	negative	post (prior bilateral ovariectomy or >12 mo since lmp with no prior hysterectomy)	white	hormone therapy	tamoxifen	NA	227	8.887	13.59	14.5	6.374	9.239	4.385	7.806	6.5319	7.0767	7.4979	6.0943	8.3331	4.8003	0.734	0.734	13.589	14.3233	13.2705	12.9986	5.9235
TCGA-D8-A27V	0	73	female	62	no	no	tumor free	stage iia	n0	t2	Positive	Positive	1+	Negative		Negative	Lobular	Breast, NOS	negative	post (prior bilateral ovariectomy or >12 mo since lmp with no prior hysterectomy)	white	hormone therapy	tamoxifen	NA	48	12.53	13.53	13.61	4.853	8.889	1.725	6.209	7.2892	8.0155	7.2219	3.6954	9.3553	1.5299	0	1.8978	12.9717	14.2257	12.2234	10.1168	4.6507
TCGA-D8-A27W	0	15	female	55	no	no	tumor free	stage iiib	n0	t4b	Positive	Positive	2+	Equivocal	Positive	Positive	Adenocarcinoma mucinoso	Breast, NOS	negative	post (prior bilateral ovariectomy or >12 mo since lmp with no prior hysterectomy)	white	chemotherapy	doxorubicine+cyclophosphamide	162	56	15.39	13.04	13.7	5.528	7.761	3.402	7.034	6.2072	6.3223	8.9725	7.3353	9.2185	4.9513	0.3166	0.9867	14.634	13.0825	13.3371	7.49744	5.7352
TCGA-D8-A3Z5	0	441	female	54	no	no	tumor free	stage iiic	n3a	t2	Positive	Positive		Negative		Negative	Lobular	Breast, NOS	negative	post (prior bilateral ovariectomy or >12 mo since lmp with no prior hysterectomy)	white	NA	NA	NA	NA	11.55	13.07	14.23	7.061	8.185	1.604	5.115	6.9665	6.2176	7.0317	2.8988	8.182	6.4485	1.2385	2.3445	12.4493	12.6824	13.9768	12.0909	5.5822
TCGA-D8-A3Z6	0	185	female	56	no	no	tumor free	stage iiic	n3a	t3	Positive	Positive		Negative		Negative	Lobular	Breast, NOS	negative	post (prior bilateral ovariectomy or >12 mo since lmp with no prior hysterectomy)	white	chemotherapy	cyclophosphamidum	86	22	9.307	13.29	13.94	6.739	8.535	3.562	5.581	6.1521	6.7828	6.3389	6.3094	8.4564	7.7235	0.7271	1.0346	12.8989	12.4775	12.9719	12.3971	4.976
TCGA-D8-A4Z1	0	223	female	68	no	no	tumor free	stage ia	n0	t1c	Positive	Positive	1+	Negative		Negative	Lobular	Breast, NOS	negative	post (prior bilateral ovariectomy or >12 mo since lmp with no prior hysterectomy)	white	hormone therapy	tamoxifen	NA	104	13.1	13.1	14.57	6.304	8.767	3.679	6.932	8.1118	7.4342	7.447	4.5908	10.2445	1.6103	1.019	1.8345	12.3731	11.4014	13.3376	11.7722	7.1771
TCGA-D8-A73U	0	492	female	88	no	no	with tumor	stage iia	n0	t2	Positive	Positive	1+	Negative	Negative	Negative	Lobular	Breast, NOS	negative	post (prior bilateral ovariectomy or >12 mo since lmp with no prior hysterectomy)	white	hormone therapy	tamoxifen	NA	75	8.804	13.27	15.25	5.735	9.04	4.552	5.033	7.6456	5.9438	7.1854	5.2706	8.9883	3.2913	0.5737	0.9831	11.8491	12.3476	11.8878	11.7465	5.9999
TCGA-D8-A73W	0	244	female	79	no	no	NA	stage iiia	n1a	t3	Positive	Negative	1+	Negative		Negative	Adenocarcinoma mucinoso	Breast, NOS	negative	post (prior bilateral ovariectomy or >12 mo since lmp with no prior hysterectomy)	white	targeted molecular therapy	tamoxifen	NA	14	12.66	12.92	14.48	6.727	8.664	4.682	7.668	4.9781	4.7051	6.307	7.1697	9.587	0	0.504	1.6277	13.1357	13.4306	12.5689	4.77283	7.6618
TCGA-D8-A73X	0	368	female	53	no	no	tumor free	stage iia	n0	t2	Positive	Positive	1+	Negative	Negative	Negative	Adenocarcinoma tubular	Breast, NOS	negative	post (prior bilateral ovariectomy or >12 mo since lmp with no prior hysterectomy)	white	hormone therapy	tamoxifen	NA	12	12.87	12.99	14.17	5.935	8.688	4.396	8.142	5.701	5.73	6.5637	5.8045	8.168	1.7921	1.9316	1.7832	13.0599	14.0916	12.7974	13.8374	4.6599
TCGA-E2-A105	0	1163	female	79	no	no	tumor free	stage iia	n0 (i-)	t2	Positive	Positive	2+	Equivocal			Ductal invasivo	Breast, NOS	negative	post (prior bilateral ovariectomy or >12 mo since lmp with no prior hysterectomy)	white	hormone therapy	arimidex	NA	65	14.08	12.77	13.29	8.294	7.699	2.456	4.194	5.3598	5.598	7.179	8.3157	6.5757	5.3024	1.38	0.972	15.4277	15.1161	13.222	9.75566	4.0896
TCGA-E2-A106	0	1555	female	34	no	no	tumor free	stage ib	n1mi	t1c	Positive	Positive	2+	Equivocal	Negative	Negative	Ductal invasivo	Breast, NOS	close	pre (<6 months since lmp and no prior bilateral ovariectomy and not on estrogen replacement)	asian	hormone therapy	tamoxifen	NA	883	14.85	12.98	12.69	6.673	7.37	1.822	3.811	4.8881	5.1752	4.4359	4.2286	7.424	1.2921	0.4459	1.0612	12.5789	13.9117	13.1348	11.3748	6.8511
TCGA-E2-A107	0	763	female	54	no	no	with tumor	stage iiia	n2a	t3	Positive	Negative	2+	Equivocal	Negative	Negative	Lobular	Breast, NOS	negative	post (prior bilateral ovariectomy or >12 mo since lmp with no prior hysterectomy)	white	chemotherapy	adriamycin, cytoxan, avastin	151	109	9.834	13.04	13.2	5.198	6.969	2.312	4.185	5.6321	5.9268	5.5632	3.4916	6.6412	8.0577	0.4121	2.7268	14.4382	13.5259	13.6287	6.43662	6.9577
TCGA-E2-A108	0	124	female	64	no	no	NA	stage iiia	n2a	t2	Positive	Positive	1+	Negative		Negative	Ductal invasivo	Breast, NOS	negative	post (prior bilateral ovariectomy or >12 mo since lmp with no prior hysterectomy)	white	chemotherapy	adriamycin	144	102	12.22	13.54	15.48	8.556	9.114	4.124	8.514	8.367	6.7699	7.9691	6.5073	10.3359	1.449	0.8993	1.8461	11.7711	11.6544	11.4492	9.80379	6.7699
TCGA-E2-A109	0	1172	female	64	no	no	NA	stage iia	n0 (i-)	t2	Positive	Negative	2+	Equivocal	Negative	Negative	Ductal invasivo	Breast, NOS	negative	post (prior bilateral ovariectomy or >12 mo since lmp with no prior hysterectomy)	white	chemotherapy	cytoxan	215	111	15.39	13.31	13.81	6.487	8.084	4.261	2.776	5.5698	6.1351	7.4383	7.97	7.6759	6.7446	0.3873	1.1581	14.9455	14.0227	13.4071	5.03196	5.124
TCGA-E2-A10A	0	352	female	41	no	no	with tumor	stage iib	n0 (i-)	t3	Positive	Positive	2+	Positive	Negative	Negative	Ductal invasivo	Breast, NOS	negative	pre (<6 months since lmp and no prior bilateral ovariectomy and not on estrogen replacement)	white	hormone therapy	zoladex	NA	88	12.96	13.1	13.7	6.065	8.159	3.584	6.159	3.0201	5.4163	5.4593	7.541	6.5291	0.4041	1.1973	1.1973	14.5985	13.7938	12.4909	11.4651	5.7116
TCGA-E2-A10B	0	748	female	67	no	no	tumor free	stage iib	n1a	t2	Positive	Positive	2+	Equivocal	Negative	Negative	Ductal invasivo	Breast, NOS	close	post (prior bilateral ovariectomy or >12 mo since lmp with no prior hysterectomy)	white	hormone therapy	arimidex	NA	232	15.07	13.6	13.87	5.997	8.547	1.943	6.217	5.4858	5.9971	6.2553	5.8555	8.6478	6.266	0.6498	0.6498	11.0436	14.3641	12.3225	10.6644	6.354
TCGA-E2-A10C	0	854	female	54	no	no	tumor free	stage iib	n1a	t2	Positive	Positive	1+	Negative		Negative	Ductal invasivo	Breast, NOS	negative	post (prior bilateral ovariectomy or >12 mo since lmp with no prior hysterectomy)	white	chemotherapy	cytoxan	139	95	13.03	11.83	13.78	7.148	7.723	5.197	4.324	5.1969	4.4234	7.1186	2.8449	9.2543	5.2339	0	2.7461	10.9897	13.8852	12.8702	4.93053	5.5591
TCGA-E2-A10E	0	418	female	64	no	no	tumor free	stage iia	n1a	t1c	Positive	Positive	2+	Equivocal	Negative	Negative	Ductal invasivo	Breast, NOS	negative	post (prior bilateral ovariectomy or >12 mo since lmp with no prior hysterectomy)	white	chemotherapy	cytoxan and taxotere	123	60	13.48	14.04	13.74	6.588	8.316	2.25	8.125	5.5937	5.7696	5.9264	6.4859	7.4917	2.7306	0.9558	1.9331	14.0621	15.0727	13.0956	9.04806	4.5383
TCGA-E2-A10F	0	360	female	47	no	no	tumor free	stage iia	n0 (i-)	t2	Positive	Positive	2+	Equivocal	Negative	Negative	Lobular	Breast, NOS	negative	pre (<6 months since lmp and no prior bilateral ovariectomy and not on estrogen replacement)	white	hormone therapy	tamoxifen	337	223	7.992	13.51	14.87	6.245	8.784	3.888	8.391	5.9033	6.7619	6.8094	7.7528	9.1484	4.9099	0.4471	0.7879	13.4902	12.8309	12.5985	14.699	6.3319
TCGA-E2-A14N	0	1350	female	37	no	no	tumor free	stage iib	n1	t2	Negative	Negative		Negative		Negative	Ductal invasivo	Breast, NOS	negative	pre (<6 months since lmp and no prior bilateral ovariectomy and not on estrogen replacement)	white	chemotherapy	cyclophosphamide	148	64	12.31	12.94	14.7	8.232	6.85	5.284	10.5	4.2034	2.5641	4.8871	4.7014	8.8304	1.2266	1.2266	3.5511	10.5197	4.88706	10.205	5.72302	7.2436
TCGA-E2-A14O	0	1173	female	76	no	no	tumor free	stage iiia	n1a	t3	Positive	Positive	2+	Equivocal	Negative	Negative	Ductal invasivo	Breast, NOS	negative	post (prior bilateral ovariectomy or >12 mo since lmp with no prior hysterectomy)	white	hormone therapy	arimidex	NA	53	13.75	12.96	13.54	5.288	7.298	1.928	3.462	2.4353	3.8706	6.103	5.0987	5.2158	6.3917	0.8493	0.4863	15.2118	14.4058	12.8004	13.4524	4.22
TCGA-E2-A14P	0	487	female	79	no	no	tumor free	stage iiic	n3	t2	Negative	Negative	3+	Positive		Positive	Ductal invasivo	Breast, NOS	negative	post (prior bilateral ovariectomy or >12 mo since lmp with no prior hysterectomy)	white	chemotherapy	trastuzumab	396	39	16.02	12.66	13.25	7.91	6.791	3.352	6.451	5.7831	4.4999	5.544	3.9465	8.7681	0	0	0.4859	13.6865	5.93244	17.455	5.22665	5.8346
TCGA-E2-A14Q	0	974	female	50	no	no	tumor free	stage iia	n1mi	t2	Positive	Positive	1+	Negative		Negative	Ductal invasivo	Breast, NOS	negative	pre (<6 months since lmp and no prior bilateral ovariectomy and not on estrogen replacement)	white	hormone therapy	tamoxifen	NA	53	13.7	13.32	13.64	6.285	9.49	5.917	6.671	7.6496	6.3037	6.6568	4.5384	8.623	1.5808	0.4135	1.4112	13.3879	14.9757	12.3067	12.2974	4.3864
TCGA-E2-A14R	0	845	female	62	no	no	tumor free	stage iia	n0	t2	Negative	Negative	1+	Negative		Negative	Ductal invasivo	Breast, NOS	negative	post (prior bilateral ovariectomy or >12 mo since lmp with no prior hysterectomy)	white	chemotherapy	cyclophosphamide	131	89	13.69	13.07	14.42	6.631	8.222	5.049	4.553	4.1672	3.8833	5.6589	6.5275	11.5476	0	2.3581	4.3516	9.0959	4.68718	12.1662	2.07379	4.8102
TCGA-E2-A14S	0	834	female	65	no	no	tumor free	stage i	n0	t1c	Positive	Positive	1+	Negative	Negative	Negative	Ductal invasivo	Breast, NOS	negative	post (prior bilateral ovariectomy or >12 mo since lmp with no prior hysterectomy)	white	chemotherapy	cytoxan	119	50	13.06	12.73	13.39	6.083	6.853	2.333	5.349	4.9014	6.3312	4.3404	4.2725	7.3767	0.3902	2.0378	2.0378	14.7898	14.9118	12.6815	10.3839	6.4792
TCGA-E2-A14T	0	890	female	52	no	no	tumor free	stage iia	n0	t2	Positive	Positive	2+	Equivocal	Negative	Negative	Ductal invasivo	Breast, NOS	negative	post (prior bilateral ovariectomy or >12 mo since lmp with no prior hysterectomy)	white	chemotherapy	doxorubicin	89	47	14.92	12.79	14.21	6.492	7.649	3.895	4.092	4.7177	6.4875	5.8347	5.7052	8.9263	2.093	0.8612	1.6679	14.4338	13.9325	13.233	7.24334	5.7423
TCGA-E2-A14U	0	838	female	74	no	no	tumor free	stage i	n0	t1c	Positive	Positive	3+	Positive		Positive	Lobular	Breast, NOS	negative	post (prior bilateral ovariectomy or >12 mo since lmp with no prior hysterectomy)	white	hormone therapy	arimidex	NA	129	13.61	13.22	13.89	5.275	9.672	2.337	7.463	6.6765	4.5699	4.9792	2.791	8.7548	1.1677	1.1677	2.8546	12.1656	13.7341	13.81	12.47	5.8665
TCGA-E2-A14V	0	748	female	53	no	no	tumor free	stage iib	n1	t2	Positive	Positive			Positive	Positive	Ductal invasivo	Breast, NOS	negative	post (prior bilateral ovariectomy or >12 mo since lmp with no prior hysterectomy)	white	chemotherapy	cyclophosphamide	97	55	14.4	12.55	13.26	6.903	8.193	4.181	5.072	4.7745	4.3997	6.8042	9.525	8.2521	6.9108	0.411	1.2132	13.9775	11.7091	16.2043	10.9679	4.9993
TCGA-E2-A14X	0	692	female	55	no	no	tumor free	stage iiia	n2	t2	Negative	Negative	1+	Negative		Negative	Ductal invasivo	Breast, NOS	negative	post (prior bilateral ovariectomy or >12 mo since lmp with no prior hysterectomy)	black or african american	other, specify	clodronic acid	280	182	13.48	13.27	13.48	6.828	9.23	5.347	5.818	6.5254	5.3989	6.6382	4.8309	11.0989	2.1683	1.9984	6.6055	9.0569	7.95504	11.9844	5.21454	4.6274
TCGA-E2-A14Y	0	688	female	35	no	no	tumor free	stage iia	n0	t2	Positive	Positive	2+	Equivocal	Positive	Positive	Ductal invasivo	Breast, NOS	negative	pre (<6 months since lmp and no prior bilateral ovariectomy and not on estrogen replacement)	white	chemotherapy	docetaxel	149	44	12.28	13.98	12.93	8.074	10.26	4.887	8.232	3.3963	4.6025	5.7246	6.7398	7.9111	2.5272	1.3719	0.613	12.8204	7.57779	16.699	3.32186	7.0986
TCGA-E2-A14Z	0	518	female	64	no	no	with tumor	stage i	n0	t1c	Positive	Positive	1+	Negative		Negative	Ductal invasivo	Breast, NOS	negative	post (prior bilateral ovariectomy or >12 mo since lmp with no prior hysterectomy)	white	hormone therapy	arimidex	188	110	12.69	13.06	14.49	7.236	8.786	3.982	9.256	7.3674	7.0872	8.447	5.9539	8.9994	1.4822	0.9236	0	11.4377	13.1122	12.1039	12.2079	5.114
TCGA-E2-A150	0	591	female	48	no	no	tumor free	stage iia	n0	t2	Negative	Negative		Negative		Negative	Ductal invasivo	Breast, NOS	negative	post (prior bilateral ovariectomy or >12 mo since lmp with no prior hysterectomy)	white	chemotherapy	cyclophosphamide	66	24	13.21	13.19	15.39	8.73	8.167	3.76	6.392	5.162	5.8595	5.2567	4.6367	10.8725	0.8555	2.7368	5.4344	13.8996	5.72249	11.7801	4.70549	7.856
TCGA-E2-A152	0	588	female	56	no	no	with tumor	stage i	n0	t1c	Positive	Negative	3+	Positive		Positive	Ductal invasivo	Breast, NOS	negative	post (prior bilateral ovariectomy or >12 mo since lmp with no prior hysterectomy)	white	chemotherapy	docetaxel	42	42	15.03	13.11	14.51	7.027	9.349	6.19	5.691	4.073	5.4379	8.0302	7.9654	8.1783	4.5337	0	1.1292	11.6794	8.88373	17.9757	5.75576	6.5363
TCGA-E2-A153	0	586	female	51	no	no	tumor free	stage iib	n1a	t1c	Positive	Positive	1+	Negative		Negative	Ductal invasivo	Breast, NOS	negative	pre (<6 months since lmp and no prior bilateral ovariectomy and not on estrogen replacement)	white	chemotherapy	cyclophosphamide	98	42	12.84	13.25	15.45	7.719	9.321	4.098	10.14	5.3394	6.0938	7.9441	7.8603	8.5743	0.638	0	1.0788	13.0005	12.1617	13.2692	12.3906	6.1958
TCGA-E2-A154	0	325	female	68	no	no	tumor free	stage i	n0	t1c	Positive	Positive	1+	Negative		Negative	Ductal invasivo	Breast, NOS	negative	post (prior bilateral ovariectomy or >12 mo since lmp with no prior hysterectomy)	white	hormone therapy	arimidex	NA	325	13.15	13.95	13.7	7.371	8.003	3.516	5.418	2.4524	4.1618	5.5151	6.2861	8.2324	3.9461	0	0.9957	13.9777	14.5358	12.9876	14.2709	6.0249
TCGA-E2-A155	0	553	female	58	no	no	tumor free	stage iib	n1a	t2	Positive	Negative		Negative		Negative	Ductal invasivo	Breast, NOS	negative	post (prior bilateral ovariectomy or >12 mo since lmp with no prior hysterectomy)	white	chemotherapy	adriamycin	NA	30	13.71	13.56	12.38	5.519	6.636	3.776	6.332	4.1868	5.7562	7.8864	5.3095	5.166	6.1203	0.3586	1.09	14.4572	14.6209	13.8619	5.74102	4.8406
TCGA-E2-A156	0	481	female	61	no	no	tumor free	stage i	n0	t1c	Positive	Positive		Negative		Negative	Ductal invasivo	Breast, NOS	negative	post (prior bilateral ovariectomy or >12 mo since lmp with no prior hysterectomy)	white	hormone therapy	arimidex	NA	119	13.24	13.96	12.37	4.007	6.082	0.7806	8.153	4.2439	6.1569	3.466	4.6258	5.1328	0	0.7806	0	13.3252	15.3518	13.3078	14.2064	4.4942
TCGA-E2-A158	0	450	female	43	no	no	tumor free	stage iia	n1mi	t1c	Negative	Negative	1+	Negative		Negative	Ductal invasivo	Breast, NOS	negative	pre (<6 months since lmp and no prior bilateral ovariectomy and not on estrogen replacement)	white	chemotherapy	doxorubicin	228	NA	13.01	13.32	12.27	6.531	5.74	0.7532	6.084	4.0674	5.8807	3.4055	4.7935	7.7185	1.2454	1.0202	6.9901	8.0715	2.44771	12.2348	2.14643	6.7585
TCGA-E2-A159	0	515	female	50	no	no	tumor free	stage iia	n0	t2	Negative	Negative			Negative	Negative	Ductal invasivo	Breast, NOS	negative	pre (<6 months since lmp and no prior bilateral ovariectomy and not on estrogen replacement)	white	chemotherapy	cyclophosphamide	91	50	12.71	12.62	14.3	6.863	8.54	3.147	5.112	6.3272	4.3169	7.3564	6.5136	9.0349	7.4857	1.2802	3.9456	10.1979	7.76926	11.8713	4.77773	5.17
TCGA-E2-A15A	0	502	female	45	no	no	tumor free	stage iiic	n3a	t2	Positive	Positive	1+	Negative		Negative	Ductal invasivo	Breast, NOS	negative	pre (<6 months since lmp and no prior bilateral ovariectomy and not on estrogen replacement)	white	chemotherapy	cyclophosphamide	89	47	15.17	12.75	13.61	7.004	8.312	4.114	6.029	5.8566	4.9576	6.1958	6.6738	8.0048	5.6049	0.7135	1.0033	14.0662	12.574	13.0498	10.1114	6.4492
TCGA-E2-A15C	0	497	female	61	no	no	tumor free	stage i	n0	t1c	Positive	Positive	2+	Equivocal	Negative	Negative	Ductal invasivo	Breast, NOS	negative	post (prior bilateral ovariectomy or >12 mo since lmp with no prior hysterectomy)	white	hormone therapy	arimidex	NA	65	13.02	13.47	13.9	6.004	8.449	3.7	9.063	5.8329	7.0768	6.1497	6.8654	8.5703	0.848	1.3785	0.848	12.272	14.3371	13.4612	13.4561	6.2365
TCGA-E2-A15D	0	316	female	47	no	no	tumor free	stage iia	n0	t2	Positive	Positive	2+	Equivocal	Negative	Negative	Ductal invasivo	Breast, NOS	negative	pre (<6 months since lmp and no prior bilateral ovariectomy and not on estrogen replacement)	white	hormone therapy	tamoxifen	316	111	12.26	12.91	14.38	6.474	7.972	5.562	8.054	6.8123	7.344	6.463	6.04	10.6447	0.766	2.7234	1.7873	12.6111	12.5423	13.164	12.7977	7.9187
TCGA-E2-A15E	0	518	female	40	no	no	tumor free	stage iia	n1a	t1c	Positive	Positive			Positive	Positive	Ductal invasivo	Breast, NOS	negative	pre (<6 months since lmp and no prior bilateral ovariectomy and not on estrogen replacement)	white	chemotherapy	doxorubicin	105	63	13.61	13.64	13.76	5.321	10.11	6.348	7.384	7.9715	5.2458	5.9479	6.6246	9.7839	0	3.6599	2.1835	12.6257	11.6021	14.3327	12.5231	5.4264
TCGA-E2-A15F	0	469	female	64	no	no	tumor free	stage i	n0	t1c	Positive	Positive	1+	Negative		Negative	Ductal invasivo	Breast, NOS	negative	post (prior bilateral ovariectomy or >12 mo since lmp with no prior hysterectomy)	white	hormone therapy	arimidex	NA	87	13.55	13.95	13.16	7.958	6.878	5.139	6.22	6.1526	4.9143	6.1948	6.1002	8.7557	0.8836	1.4277	2.131	14.8284	14.8754	12.7096	13.4781	7.3584
TCGA-E2-A15G	0	316	female	76	no	no	tumor free	stage iia	n0	t2	Positive	Positive	1+	Negative		Negative	Ductal e lobular infiltrante	Breast, NOS	negative	post (prior bilateral ovariectomy or >12 mo since lmp with no prior hysterectomy)	white	hormone therapy	arimidex	NA	125	13.87	13.78	12.91	4.7	6.865	0	7.191	5.9073	7.422	4.1541	4.3696	7.9984	5.984	0.8637	0.8637	13.3843	14.6365	12.947	14.1618	5.8052
TCGA-E2-A15H	0	42	female	38	no	no	tumor free	stage iia	n1mi	t1c	Positive	Positive	2+	Equivocal	Positive	Positive	Ductal invasivo	Breast, NOS	negative	pre (<6 months since lmp and no prior bilateral ovariectomy and not on estrogen replacement)	white	chemotherapy	herceptin	NA	83	13.81	13.2	13.69	6.298	8.511	4.225	4.581	5.7255	5.2334	6.3269	7.2394	7.9237	0	1.3839	2.2084	13.2975	12.2821	16.0005	10.1967	3.99
TCGA-E2-A15I	0	411	female	44	no	no	tumor free	stage iia	n0	t2	Positive	Positive	2+	Equivocal	Negative	Negative	Ductal invasivo	Breast, NOS	negative	pre (<6 months since lmp and no prior bilateral ovariectomy and not on estrogen replacement)	white	hormone therapy	tamoxifen	NA	41	13.28	13.72	13.44	4.818	8.551	5.391	9.085	6.9159	6.5367	6.177	5.3168	8.7395	3.7016	0	0.4364	12.4758	13.7654	13.1425	12.0199	5.3793
TCGA-E2-A15J	0	464	female	51	no	no	tumor free	stage i	n0	t1c	Positive	Positive	2+	Equivocal	Negative	Negative	Ductal invasivo	Breast, NOS	negative	pre (<6 months since lmp and no prior bilateral ovariectomy and not on estrogen replacement)	white	chemotherapy	docetaxel	128	65	12.37	13.18	12.98	5.574	6.899	3.012	7.691	3.0121	5.1692	5.0665	5.8464	8.4403	1.2711	0.7712	1.4682	13.0431	12.1184	13.2647	10.8848	3.7783
TCGA-E2-A15K	0	34	female	58	no	no	tumor free	stage iia	n1a	t2	Positive	Positive	2+	Equivocal	Negative	Negative	Ductal invasivo	Breast, NOS	negative	post (prior bilateral ovariectomy or >12 mo since lmp with no prior hysterectomy)	white	chemotherapy	adriamycin	131	61	13.36	13.3	14.18	6.86	8.141	4.983	5.75	6.1737	4.6503	5.6101	4.5828	7.7525	1.8794	0.4675	1.1031	14.1899	13.8489	13.003	7.02646	6.6945
TCGA-E2-A15L	0	331	female	65	no	no	tumor free	stage iia	n0	t2	Positive	Positive	2+	Equivocal	Negative	Negative	Lobular	Breast, NOS	negative	post (prior bilateral ovariectomy or >12 mo since lmp with no prior hysterectomy)	black or african american	hormone therapy	arimidex	NA	45	8.791	14.01	14.44	6.107	8.795	3.312	8.486	3.7824	5.8996	7.2469	8.7214	6.1948	6.9334	0	0.7119	12.6841	13.6993	12.825	11.8649	2.7532
TCGA-E2-A15M	0	235	female	66	no	no	tumor free	stage iia	n0	t2	Positive	Positive		Negative		Negative	Lobular	Breast, NOS	negative	post (prior bilateral ovariectomy or >12 mo since lmp with no prior hysterectomy)	white	hormone therapy	arimidex	NA	202	10.92	13.32	14.92	5.907	8.781	4.911	5.652	7.9196	8.0159	7.1879	5.2371	10.0958	0.6949	0.6949	0.868	12.2759	13.2814	13.2813	11.1301	6.5455
TCGA-E2-A15O	0	396	female	89	no	yes	tumor free	stage i	nx	t1c	Positive	Positive	2+	Equivocal	Negative	Negative	Ductal invasivo	Breast, NOS	negative	post (prior bilateral ovariectomy or >12 mo since lmp with no prior hysterectomy)	black or african american	hormone therapy	arimidex	104	48	12.98	12.9	13.23	6.029	7.391	3.073	6.01	5.0506	5.0142	8.0991	4.9192	7.2261	0.4978	2.2353	2.998	16.4326	14.2953	12.4202	11.9262	5.3853
TCGA-E2-A15P	0	315	female	61	no	no	tumor free	stage ia	n0	t1c	Positive	Positive	1+	Negative		Negative	Ductal invasivo	Breast, NOS	negative	post (prior bilateral ovariectomy or >12 mo since lmp with no prior hysterectomy)	white	hormone therapy	arimidex	220	105	12.91	13.78	13.78	6.415	8.493	5.081	6.146	7.1383	6.3483	6.2375	5.5457	9.0528	0.6299	1.544	1.4018	12.8413	14.0753	13.6473	8.37713	7.3467
TCGA-E2-A15R	0	330	female	64	no	no	tumor free	stage iia	n1a	t1c	Positive	Positive	2+	Equivocal	Negative	Negative	Ductal invasivo	Breast, NOS	negative	post (prior bilateral ovariectomy or >12 mo since lmp with no prior hysterectomy)	white	chemotherapy	cyclophosphamide	134	92	13.26	12.83	12.76	5.327	8.382	1.748	5.027	6.067	6.6916	5.7313	6.1021	6.6591	0.772	0.5575	0.772	15.0786	14.78	12.9465	8.35949	7.5711
TCGA-E2-A15S	0	274	female	34	no	no	tumor free	stage iib	n1	t2	Positive	Negative	2+	Equivocal	Negative	Negative	Ductal invasivo	Breast, NOS	negative	post (prior bilateral ovariectomy or >12 mo since lmp with no prior hysterectomy)	white	chemotherapy	cyclophosphamide	78	50	15.01	12.64	12.69	6.124	7.685	0.6554	1.286	5.6488	5.783	8.1626	6.3077	6.9272	2.1541	1.4465	1.4465	14.6947	13.582	12.9151	5.46383	5.5371
TCGA-E2-A15T	0	267	female	65	no	no	tumor free	stage iia	n0	t2	Positive	Positive	2+	Equivocal	Negative	Negative	Ductal invasivo	Breast, NOS	negative	post (prior bilateral ovariectomy or >12 mo since lmp with no prior hysterectomy)	white	hormone therapy	arimidex	NA	34	12.99	13.06	13.92	5.489	6.668	1.935	5.829	3.9767	4.1651	4.354	4.6883	7.3241	8.9387	0.7026	1.173	15.8164	15.042	13.3289	7.8455	3.0383
TCGA-E2-A1AZ	0	1965	female	63	no	no	tumor free	stage iib	n1a	t2	Negative	Negative		Indeterminate	Negative	Negative	Ductal invasivo	Breast, NOS	negative	post (prior bilateral ovariectomy or >12 mo since lmp with no prior hysterectomy)	white	chemotherapy	adriamycin	121	61	12.56	13.2	14.04	8.168	9.054	4.846	4.768	7.5415	6.6442	6.3178	9.1329	7.6734	0.8075	4.3579	2.2482	10.0752	7.07182	12.1161	6.90122	6.3313
TCGA-E2-A1B0	0	1271	female	50	no	no	tumor free	stage iiia	n2	t2	Negative	Negative	3+	Positive		Positive	Ductal invasivo	Breast, NOS	negative	post (prior bilateral ovariectomy or >12 mo since lmp with no prior hysterectomy)	white	chemotherapy	adriamycin	119	35	14.12	14.55	14.04	8.527	8.455	5.174	5.758	6.8005	6.3169	6.6777	8.2258	9.2888	0	1.08	3.5795	11.2346	5.01692	16.8272	6.32419	4.5061
TCGA-E2-A1B1	0	1361	female	45	no	no	tumor free	stage iib	n1	t2	Positive	Positive	2+	Equivocal	Positive	Positive	Ductal invasivo	Breast, NOS	negative	post (prior bilateral ovariectomy or >12 mo since lmp with no prior hysterectomy)	white	hormone therapy	tamoxifen	NA	239	14.5	13.49	14.8	6.251	9.533	4.714	7.701	7.6805	7.9262	7.7399	14.3837	10.4476	0.5068	1.3064	1.5331	13.0711	9.97976	14.6283	9.52376	7.2864
TCGA-E2-A1B4	0	911	female	74	no	no	tumor free	stage iiia	n2a	t1c	Positive	Positive	1+	Negative		Negative	Ductal invasivo	Breast, NOS	negative	post (prior bilateral ovariectomy or >12 mo since lmp with no prior hysterectomy)	white	hormone therapy	arimidex	1004	176	12.98	12.78	13.78	5.278	8.057	1.511	9.852	5.0554	6.9379	6.3603	5.2879	6.7772	0	1.3708	1.7567	12.8408	14.6299	13.4128	12.703	3.6889
TCGA-E2-A1B5	0	774	female	46	no	no	tumor free	stage iia	n0	t2	Positive	Positive		Negative		Negative	Lobular	Breast, NOS	negative	pre (<6 months since lmp and no prior bilateral ovariectomy and not on estrogen replacement)	white	chemotherapy	taxol	190	NA	10.09	12.31	15.07	7.126	7.925	4.638	5.863	8.0156	7.2609	7.3044	4.562	8.8108	6.2008	0.5128	0.5128	11.5957	10.1083	10.6394	7.06324	4.7794
TCGA-E2-A1B6	0	338	female	44	no	no	tumor free	stage iia	n0	t2	Negative	Negative	2+	Equivocal	Negative	Negative	Ductal invasivo	Breast, NOS	negative	pre (<6 months since lmp and no prior bilateral ovariectomy and not on estrogen replacement)	white	chemotherapy	cytoxan	163	NA	11.13	12.87	14.62	5.926	9.295	4.074	4.319	6.8679	5.8664	5.983	5.0106	7.2764	0.5323	2.1199	4.428	13.0891	6.56542	11.526	7.46131	3.311
TCGA-E2-A1BC	0	297	female	63	no	yes	tumor free	stage ia	n0	t1c	Positive	Positive		Negative		Negative	Lobular infiltrante misto	Breast, NOS	positive	post (prior bilateral ovariectomy or >12 mo since lmp with no prior hysterectomy)	NA	hormone therapy	arimidex	NA	11	13.26	13.78	14.62	6.213	9.111	3.399	7.219	6.1172	5.8451	7.6199	6.4547	9.2391	2.3155	1.3736	1.3736	12.5649	12.7948	13.1324	11.8911	4.3286
TCGA-E2-A1BD	0	317	female	53	no	no	tumor free	stage iia	n0	t2	Positive	Positive	2+	Equivocal	Negative	Negative	Ductal invasivo	Breast, NOS	negative	post (prior bilateral ovariectomy or >12 mo since lmp with no prior hysterectomy)	white	hormone therapy	arimidex	NA	170	13.24	12.81	14.21	5.916	7.944	3.563	7.363	6.5131	7.0178	7.0915	5.9923	7.9182	0.5881	0.5881	1.1752	11.4315	13.7751	12.5675	12.8133	4.7772
TCGA-E2-A1IE	0	983	female	61	no	no	tumor free	stage iib	n1	t2	Positive	Positive	2+	Equivocal	Negative	Negative	Ductal invasivo	Breast, NOS	negative	post (prior bilateral ovariectomy or >12 mo since lmp with no prior hysterectomy)	white	chemotherapy	doxorubicin	104	62	13.89	12.61	13.06	5.632	7.676	2.455	3.828	5.6099	5.6534	5.1651	5.5726	7.7626	1.697	0.3209	1.1672	14.042	14.1085	13.2236	9.62532	3.8283
TCGA-E2-A1IF	0	956	female	74	no	no	tumor free	stage i	n0	t1c	Positive	Positive	1+	Negative		Negative	Ductal invasivo	Breast, NOS	negative	post (prior bilateral ovariectomy or >12 mo since lmp with no prior hysterectomy)	white	hormone therapy	arimidex	NA	41	12.43	12.89	15.14	7.892	8.688	5.246	7.217	5.9578	6.0063	8.4603	6.6675	9.5749	0.5107	0.5107	1.827	12.2769	13.4446	12.3444	9.94062	4.6799
TCGA-E2-A1IG	0	755	female	45	no	no	tumor free	stage iib	n1mi	t2	Positive	Positive		Negative		Negative	Ductal invasivo	Breast, NOS	negative	pre (<6 months since lmp and no prior bilateral ovariectomy and not on estrogen replacement)	white	chemotherapy	cyclophosphamide	94	52	14.03	13.22	14.43	6.725	8.96	4.141	7.565	3.927	6.0346	7.2171	8.724	8.2574	0.4916	0.4916	1.1493	15.6358	13.0504	13.0814	9.21328	5.6358
TCGA-E2-A1IH	0	658	female	80	no	no	tumor free	stage i	n0	t1c	Positive	Positive	2+	Equivocal			Lobular	Breast, NOS	negative	post (prior bilateral ovariectomy or >12 mo since lmp with no prior hysterectomy)	white	hormone therapy	aromasin	NA	32	8.731	13.5	15.53	7.329	9.458	6.687	6.612	7.7868	7.6067	8.0648	8.1321	9.6452	0.4094	2.6438	1.5698	13.3766	12.9974	12.54	10.6675	6.238
TCGA-E2-A1II	0	850	female	51	no	no	tumor free	stage i	n0	t1c	Negative	Positive	1+	Negative		Negative	Ductal invasivo	Breast, NOS	negative	post (prior bilateral ovariectomy or >12 mo since lmp with no prior hysterectomy)	white	chemotherapy	doxorubicin	115	73	12.35	12.37	13.87	7.499	5.905	4.673	8.375	7.3032	4.5496	4.941	11.2177	6.1557	6.3075	0.6054	1.8508	9.153	4.89121	10.8813	5.6739	9.4397
TCGA-E2-A1IJ	0	725	female	57	no	no	tumor free	stage i	n0	t1c	Positive	Positive	2+	Equivocal	Negative	Negative	Lobular	Breast, NOS	negative	post (prior bilateral ovariectomy or >12 mo since lmp with no prior hysterectomy)	white	hormone therapy	arimidex	NA	48	9.788	13.39	15.12	6.858	9.541	4.197	8.077	7.6399	7.9743	7.5289	7.1064	9.2964	1.1919	1.1919	1.1919	12.7927	13.092	13.4814	12.8178	5.5815
TCGA-E2-A1IK	0	519	female	71	no	no	tumor free	stage iia	n1mi	t1c	Positive	Positive		Negative		Negative	Ductal invasivo	Breast, NOS	negative	post (prior bilateral ovariectomy or >12 mo since lmp with no prior hysterectomy)	white	hormone therapy	arimidex	NA	92	13.91	13.01	13.28	6.75	7.441	3.134	5.877	6.1497	6.1039	5.2352	5.078	7.5469	0	0.6375	1.078	14.1425	14.9974	10.6656	11.8205	5.7035
TCGA-E2-A1IL	0	14	female	78	no	no	NA	stage iia	n1a	t1c	Positive	Positive		Negative		Negative	Lobular	Breast, NOS	negative	post (prior bilateral ovariectomy or >12 mo since lmp with no prior hysterectomy)	white	hormone therapy	arimidex	NA	64	13.22	13.98	13.9	6.26	8.411	2.595	5.354	6.2255	7.8644	6.1153	5.9646	8.2558	0.5446	1.2484	2.0738	13.0558	14.1363	13.2934	9.9568	5.9432
TCGA-E2-A1IN	0	392	female	60	no	no	tumor free	stage i	n0	t1c	Positive	Positive	1+	Negative		Negative	Ductal invasivo	Breast, NOS	negative	post (prior bilateral ovariectomy or >12 mo since lmp with no prior hysterectomy)	white	hormone therapy	arimidex	NA	103	14.3	13.42	14.9	6.549	9.55	4.511	8.395	6.1053	7.1261	7.8601	8.1489	8.3434	1.3977	1.5397	1.5397	13.5212	14.2869	12.5131	13.0796	3.3596
TCGA-E2-A1IO	0	449	female	37	no	no	tumor free	stage i	n0	t1c	Positive	Positive	2+	Equivocal	Negative	Negative	Ductal invasivo	Breast, NOS	negative	pre (<6 months since lmp and no prior bilateral ovariectomy and not on estrogen replacement)	white	chemotherapy	cyclophosphamide	98	35	13.81	13.14	14.44	6.633	9.879	4.885	8.009	7.519	6.5838	7.2078	7.9189	9.6179	5.2368	0	1.5129	12.5603	12.4399	13.1512	11.3148	6.2175
TCGA-E2-A1IU	0	127	female	60	no	no	tumor free	stage ia	n0 (mol+)	t1c	Positive	Positive		Negative		Negative	Ductal invasivo	Breast, NOS	negative	post (prior bilateral ovariectomy or >12 mo since lmp with no prior hysterectomy)	white	hormone therapy	arimidex	NA	36	12.98	13.36	13.17	5.339	7.65	2.569	5.7	6.4141	6.7256	4.2546	4.2232	8.0498	2.4652	0	1.6926	14.9581	14.7585	13.3928	12.2742	5.7775
TCGA-E2-A1L6	0	1312	female	44	no	no	tumor free	stage iia	n1mi	t1c	Positive	Positive	1+	Negative		Negative	Ductal invasivo	Breast, NOS	negative	pre (<6 months since lmp and no prior bilateral ovariectomy and not on estrogen replacement)	white	chemotherapy	cyclophosphamide	91	49	13.26	13.47	13.88	6.047	9.531	8.424	7.543	7.5759	5.9633	6.7367	5.2274	8.6452	0.6989	1.1677	0.6989	12.8768	12.8038	12.5532	13.9806	6.5858
TCGA-E2-A1L7	0	633	female	40	no	no	tumor free	stage iiia	n2	t2	Negative	Negative		Negative		Negative	Ductal invasivo	Breast, NOS	negative	pre (<6 months since lmp and no prior bilateral ovariectomy and not on estrogen replacement)	white	chemotherapy	doxorubicin	83	41	12.26	12.52	13.47	6.332	8.306	4.958	5.315	6.0867	5.3329	6.252	8.8758	8.4095	6.1274	0.9786	2.2875	8.8959	12.8478	10.914	12.7271	4.9582
TCGA-E2-A1L8	0	1015	female	52	no	yes	tumor free	stage iia	n1a	t2	Positive	Positive	2+	Equivocal	Negative	Negative	Lobular	Breast, NOS	negative	post (prior bilateral ovariectomy or >12 mo since lmp with no prior hysterectomy)	black or african american	chemotherapy	cyclophosphamide	99	57	10.63	13.64	14.74	6.351	9.307	2.605	6.505	5.4382	6.997	7.4302	6.774	9.7583	1.6008	1.236	1.0119	12.0014	13.4753	12.5338	12.546	7.0422
TCGA-E2-A1L9	0	388	female	40	no	no	tumor free	stage iia	n1mi	t1c	Positive	Positive		Negative		Negative	Ductal invasivo	Breast, NOS	negative	pre (<6 months since lmp and no prior bilateral ovariectomy and not on estrogen replacement)	white	chemotherapy	cytoxan	122	55	13.59	13.22	15.09	7.75	10.36	6.482	7.934	4.9873	6.35	7.5485	9.6641	9.8612	0.3443	1.231	0.6219	12.6373	13.3387	12.3332	11.1864	5.5066
TCGA-E2-A1LA	0	463	female	59	no	no	tumor free	stage iia	n1a	t1c	Positive	Positive	2+	Equivocal	Negative	Negative	Ductal invasivo	Breast, NOS	negative	post (prior bilateral ovariectomy or >12 mo since lmp with no prior hysterectomy)	NA	hormone therapy	arimidex	NA	48	13.54	12.18	14.64	6.833	8.592	4.539	5.279	5.8121	4.8376	7.4513	6.5062	6.8899	1.2235	0.5311	1.8759	13.9873	13.4923	13.3653	7.80712	4.9664
TCGA-E2-A1LB	0	972	female	41	no	no	tumor free	stage iib	n1	t2	Negative	Negative	3+	Positive		Positive	Ductal invasivo	Breast, NOS	negative	pre (<6 months since lmp and no prior bilateral ovariectomy and not on estrogen replacement)	black or african american	chemotherapy	adriamycin	128	66	14.58	13.13	13.61	7.248	8.726	3.111	5.449	4.2112	4.9796	5.8482	6.9813	12.9167	0.9249	0.9249	1.4839	12.4442	6.15155	17.8752	4.93795	4.0639
TCGA-E2-A1LE	1	879	female	71	no	no	tumor free	stage iiic	n3a	t2	Negative	Negative	3+	Positive		Positive	Ductal invasivo	Breast, NOS	negative	post (prior bilateral ovariectomy or >12 mo since lmp with no prior hysterectomy)	white	chemotherapy	docetaxel	54	54	14.24	12.52	14.97	8.053	8.898	4.443	4.551	6.5108	6.0581	7.689	5.5462	9.0527	0	0.5093	2.6043	11.6496	6.34782	17.4758	5.00221	5.5593
TCGA-E2-A1LG	0	350	female	50	no	yes	tumor free	stage iia	n0	t2	Negative	Negative	2+	Equivocal	Negative	Negative	Lobular	Breast, NOS	negative	peri (6-12 months since last menstrual period)	black or african american	chemotherapy	cyclophosphamide	112	70	9.93	14.8	11.77	4.411	7.082	4.303	10.15	3.0654	3.9481	5.0009	5.8687	7.6552	4.7106	3.8895	2.6372	13.4579	2.95546	13.2474	1.34233	8.0388
TCGA-E2-A1LH	0	2876	female	59	no	no	tumor free	stage i	n0	t1c	Negative	Negative		Negative		Negative	Ductal invasivo	Breast, NOS	negative	post (prior bilateral ovariectomy or >12 mo since lmp with no prior hysterectomy)	white	chemotherapy	adriamycin	104	41	13.17	11.4	16.05	7.529	9.568	3.464	5.362	6.0574	4.0387	7.6777	5.6551	11.456	0	0	4.3102	12.4565	6.52461	12.2778	4.16821	4.5941
TCGA-E2-A1LI	0	2750	female	57	no	no	tumor free	stage iib	n1	t2	Negative	Negative		Equivocal	Negative	Negative	Ductal invasivo	Breast, NOS	close	post (prior bilateral ovariectomy or >12 mo since lmp with no prior hysterectomy)	white	chemotherapy	cytoxan	112	42	13.04	13.28	15.31	7.752	6.65	4.519	5.744	5.3773	3.324	6.5383	3.4875	10.3738	1.1387	2.0017	4.5564	8.8742	6.46663	12.4319	3.52567	6.5005
TCGA-E2-A1LK	1	266	female	84	no	no	with tumor	stage iiic	n3a	t4b	Negative	Negative	2+	Equivocal	Negative	Negative	Ductal invasivo	Breast, NOS	negative	post (prior bilateral ovariectomy or >12 mo since lmp with no prior hysterectomy)	black or african american	NA	NA	NA	NA	13.46	13.87	16.18	6.814	11.24	2.177	4.389	1.1202	2.1768	5.0566	4.6133	9.6864	0	1.465	2.8984	10.7975	6.8064	12.9217	1.46503	3.2933
TCGA-E2-A1LL	0	1014	female	73	no	no	tumor free	stage iiia	n2a	t3	Negative	Negative	1+	Negative		Negative	Ductal invasivo	Breast, NOS	negative	post (prior bilateral ovariectomy or >12 mo since lmp with no prior hysterectomy)	black or african american	chemotherapy	docetaxel	49	49	13.36	13.4	16.39	9.9	10.34	2.331	5.691	5.2201	4.2799	5.7996	9.4571	10.0547	5.4079	2.1553	1.1054	12.7137	8.67881	11.3357	7.30552	6.2776
TCGA-E2-A1LS	0	239	female	46	no	no	tumor free	stage ia	n0	t1c	Negative	Negative	1+	Negative		Negative	Ductal invasivo	Breast, NOS	negative	pre (<6 months since lmp and no prior bilateral ovariectomy and not on estrogen replacement)	white	chemotherapy	cyclophosphamide	112	NA	13.11	14.31	13.64	7.645	10.9	5.323	9.207	5.1713	9.4578	4.0014	3.7018	10.521	0	1.8084	3.6452	11.8539	5.92028	10.5888	5.78278	8.7345
TCGA-E2-A2P5	0	326	female	78	no	yes	tumor free	stage iiic	n3	t2	Positive	Positive			Negative	Negative	Lobular	Breast, NOS	negative	post (prior bilateral ovariectomy or >12 mo since lmp with no prior hysterectomy)	black or african american	hormone therapy	arimidex	NA	163	8.756	13.09	14.02	6.31	7.834	2.542	4.517	6.3756	8.1319	8.7485	6.2961	8.8195	7.3039	0.4554	2.2363	12.5838	12.9092	12.0784	11.7982	4.5858
TCGA-E2-A2P6	0	168	female	77	no	no	tumor free	stage iib	n1	t2	Positive	Positive			Negative	Negative	Lobular	Breast, NOS	positive	post (prior bilateral ovariectomy or >12 mo since lmp with no prior hysterectomy)	NA	hormone therapy	anastrozole	NA	106	9.737	12.24	13.8	5.572	7.789	2.379	4.263	5.7973	8.6264	6.3978	5.6238	8.3054	1.4596	1.0358	2.1847	14.5552	14.5165	13.3624	6.36752	3.6499
TCGA-E2-A3DX	0	217	female	43	no	no	tumor free	stage iiic	n3	t2	Positive	Positive			Positive	Positive	Lobular	Breast, NOS	positive	pre (<6 months since lmp and no prior bilateral ovariectomy and not on estrogen replacement)	white	chemotherapy	doxorubicin	105	63	10.83	13.46	15.3	6.394	9.373	4.471	9.346	7.9205	7.2152	8.4621	5.3155	9.1923	1.3808	0	1.6986	11.5695	12.8759	14.6291	12.4849	7.4972
TCGA-E2-A56Z	0	219	female	69	no	no	tumor free	stage iib	n1a	t2	Positive	Positive	2+	Equivocal	Negative	Negative	Ductal invasivo	Breast, NOS	negative	post (prior bilateral ovariectomy or >12 mo since lmp with no prior hysterectomy)	black or african american	hormone therapy	arimidex	NA	130	13.8	12.22	13.45	6.62	7.295	3.507	3.188	4.2505	4.1442	6.8004	5.5262	6.9937	0	0	0.9273	15.9913	14.469	12.6073	8.71526	4.5009
TCGA-E2-A570	0	549	female	47	no	no	tumor free	stage ib	n1mi	t1c	Positive	Positive	2+	Equivocal	Negative	Negative	Ductal invasivo	Breast, NOS	negative	pre (<6 months since lmp and no prior bilateral ovariectomy and not on estrogen replacement)	black or african american	hormone therapy	anastrozole	NA	252	12.04	12.72	14.86	6.572	9.102	5.224	7.69	6.3253	6.8782	8.1822	7.5192	9.4176	1.0497	0.6182	1.8778	12.6451	12.7543	12.9555	12.3295	5.285
TCGA-E2-A572	0	831	female	72	no	yes	tumor free	stage iiia	n2	t2	Positive	Positive		Equivocal	Negative	Negative	Ductal invasivo	Breast, NOS	negative	post (prior bilateral ovariectomy or >12 mo since lmp with no prior hysterectomy)	black or african american	chemotherapy	doxorubicin	133	91	13.06	12.46	12.61	4.392	4.858	2.322	2	6.2283	7.1028	4.1288	4.2089	5.3431	4.7274	0	2.1695	14.7394	11.7331	13.2148	7.51516	5.1492
TCGA-E2-A573	0	677	female	48	no	no	tumor free	stage ia	n0	t1c	Negative	Negative	2+	Equivocal	Negative	Negative	Ductal invasivo	Breast, NOS	negative	peri (6-12 months since last menstrual period)	black or african american	chemotherapy	taxotere	167	104	11.92	13.46	15.5	8.257	7.836	4.905	4.366	5.6041	4.6335	6.9793	5.3304	8.689	0	2.6177	5.9997	9.93	5.09434	11.5072	4.26424	7.3861
TCGA-E2-A574	0	605	female	44	no	no	tumor free	stage iia	n0	t2	Negative	Negative	2+	Equivocal	Negative	Negative	Ductal invasivo	Breast, NOS	negative	pre (<6 months since lmp and no prior bilateral ovariectomy and not on estrogen replacement)	black or african american	chemotherapy	adriamycin	106	64	12.62	11.73	16.49	8.504	6.141	4.651	6.599	1.0856	4.1566	7.8731	4.9421	9.0921	6.7117	1.0856	0	11.8281	3.1467	11.9712	2.45662	2.4566
TCGA-E2-A576	0	578	female	69	no	no	tumor free	stage ia	n0	t1c	Positive	Positive	2+	Equivocal	Negative	Negative	Lobular	Breast, NOS	negative	post (prior bilateral ovariectomy or >12 mo since lmp with no prior hysterectomy)	black or african american	hormone therapy	arimidex	NA	252	9.085	12.2	13.44	5.618	6.721	2.222	2.799	6.6634	7.3629	6.7458	4.8558	5.569	6.9786	1.5024	2.3575	13.9232	13.9086	13.6467	10.6732	3.4702
TCGA-E2-A9RU	0	280	female	90	no	no	tumor free	stage iiic	n3a	t2	Positive	Negative	2+	Equivocal	Negative	Negative	Ductal invasivo	Breast, NOS	negative	post (prior bilateral ovariectomy or >12 mo since lmp with no prior hysterectomy)	black or african american	hormone therapy	arimidex	NA	112	12.36	12.27	14.59	6.165	8.036	1.595	5.993	2.5155	3.4737	8.0799	8.2933	5.8777	2.9523	0.7433	1.5955	13.0527	12.3881	12.4925	7.04902	4.1578
TCGA-E9-A1N4	0	5	female	41	no	no	tumor free	stage iiia	n2	t2	Positive	Positive		Positive		Positive	Lobular	Breast, NOS	negative	pre (<6 months since lmp and no prior bilateral ovariectomy and not on estrogen replacement)	white	chemotherapy	doxorubicin	194	118	12.42	13.11	15.8	6.811	8.658	11.55	7.68	5.8149	6.9243	5.8015	6.481	9.3845	0	0.5786	1.1594	12.0083	11.5332	11.8887	12.9527	10.6519
TCGA-E9-A1N5	0	0	female	45	no	no	tumor free	stage iib	n1	t2	Positive	Positive		Positive		Positive	Ductal e lobular infiltrante	Breast, NOS	negative	post (prior bilateral ovariectomy or >12 mo since lmp with no prior hysterectomy)	white	chemotherapy	doxorubicin	133	22	13.14	13.08	14.41	5.8	8.865	5.406	5.423	6.903	6.2758	6.7008	6.5189	9.9844	6.9397	0	1.5713	14.2664	12.7709	11.6408	12.8557	5.2468
TCGA-E9-A1N6	0	0	female	52	no	no	tumor free	stage iib	n1	t2	Positive	Positive		Positive		Positive	Ductal invasivo	Breast, NOS	negative	post (prior bilateral ovariectomy or >12 mo since lmp with no prior hysterectomy)	white	hormone therapy	tamoxifen	NA	128	14.47	13.62	14.71	7.794	9.921	6.84	6.921	5.5649	5.4557	7.4619	8.2325	7.8485	1.755	2.9356	1.5362	11.796	13.217	13.8049	11.3241	5.5859
TCGA-E9-A1N8	0	0	female	48	no	no	tumor free	stage iia	n0	t2	Negative			Negative		Negative	Ductal invasivo	Breast, NOS	negative	post (prior bilateral ovariectomy or >12 mo since lmp with no prior hysterectomy)	white	chemotherapy	doxorubicin	107	22	12.9	13.25	15.11	6.395	7.514	3.09	4.557	3.5761	4.9059	7.0449	12.6332	8.0109	0.5555	1.5255	2.6245	13.0018	3.0082	11.2946	3.0082	6.4807
TCGA-E9-A1N9	0	0	female	58	no	no	tumor free	stage iia	n0	t2	Negative	Positive		Positive		Positive	Ductal e lobular infiltrante	Breast, NOS	negative	post (prior bilateral ovariectomy or >12 mo since lmp with no prior hysterectomy)	white	chemotherapy	doxorubicin	91	14	14.33	13.43	13.57	6.178	8.331	4.227	5.309	7.8996	7.8747	9.0129	5.0368	9.3061	0.5407	0	0.933	12.4505	14.2206	11.9041	7.23445	4.8897
TCGA-E9-A1NA	0	0	female	58	no	no	tumor free	stage iia	n0	t2	Positive	Positive		Positive		Positive	Ductal e lobular infiltrante	Breast, NOS	negative	post (prior bilateral ovariectomy or >12 mo since lmp with no prior hysterectomy)	white	chemotherapy	cyclophosphamide	148	12	14.47	12.66	14.34	6.67	9.157	3.02	6.352	3.7408	4.6683	6.9975	7.3214	10.0934	0.3887	0.3887	0.6946	14.7046	13.3326	12.0343	6.00874	5.2519
TCGA-E9-A1NC	0	0	female	61	no	no	tumor free	stage iib	n1	t2	Negative	Positive		Positive		Positive	Ductal e lobular infiltrante	Breast, NOS	negative	post (prior bilateral ovariectomy or >12 mo since lmp with no prior hysterectomy)	white	chemotherapy	doxorubicin	122	10	12.23	13.74	15.36	7.872	8.468	6.051	8.755	5.2627	4.0131	8.3198	7.6491	9.7699	2.1087	0.5591	4.2824	12.6981	5.09302	11.8723	4.65182	5.9989
TCGA-E9-A1ND	0	0	female	75	no	no	tumor free	stage iib	n1	t2	Negative	Negative		Positive		Positive	Ductal invasivo	Breast, NOS	negative	post (prior bilateral ovariectomy or >12 mo since lmp with no prior hysterectomy)	white	hormone therapy	tamoxifen	78	31	12.66	13.97	14.1	8.126	8.754	2.459	6.285	6.0654	3.6432	7.3656	4.93	9.2414	0.5847	2.8067	2.9063	12.0089	8.30534	11.3672	4.04371	9.0021
TCGA-E9-A1NE	0	0	female	28	no	no	tumor free	stage iib	n1	t2	Positive	Positive		Negative		Negative	Ductal e lobular infiltrante	Breast, NOS	negative	pre (<6 months since lmp and no prior bilateral ovariectomy and not on estrogen replacement)	white	chemotherapy	doxorubicin	121	10	14.42	12.95	13.86	6.37	9.033	4.066	5.821	8.9985	6.1703	6.5776	5.4589	8.8723	0	1.7668	0.9177	13.3984	12.2168	12.1118	9.16202	5.9512
TCGA-E9-A1NF	0	0	female	60	no	no	tumor free	stage iia	n0	t2	Positive	Positive		Negative		Negative	Ductal e lobular infiltrante	Breast, NOS	negative	post (prior bilateral ovariectomy or >12 mo since lmp with no prior hysterectomy)	white	chemotherapy	doxorubicin	63	21	12.57	13.38	15.68	7.624	10.8	4.245	6.821	4.8511	6.7728	8.738	7.929	9.6444	2.0341	0.6953	0	12.0531	14.1443	12.0995	8.20435	5.3443
TCGA-E9-A1NG	0	0	female	62	no	no	tumor free	stage iia	n0	t2	Positive	Positive		Negative		Negative	Ductal invasivo	Breast, NOS	negative	post (prior bilateral ovariectomy or >12 mo since lmp with no prior hysterectomy)	white	hormone therapy	letrozole	NA	34	12.66	14.01	15.79	6.813	9.773	5.506	10.15	4.6116	6.0612	8.554	8.1722	9.1208	0.3835	0.3835	1.4993	13.3758	11.4312	12.2441	10.4396	4.7486
TCGA-E9-A1NH	0	0	female	71	no	no	NA	stage iib	n1	t2	Positive	Positive		Negative		Negative	Ductal invasivo	Breast, NOS	negative	post (prior bilateral ovariectomy or >12 mo since lmp with no prior hysterectomy)	white	NA	NA	NA	NA	12.66	13.74	14.77	6.403	9.072	4.518	6.667	5.6366	6.5272	7.1256	8.2595	9.7708	0.5333	1.2276	0.5333	12.9127	14.1063	12.9892	8.95821	4.37
TCGA-E9-A1NI	0	-7	female	51	no	no	tumor free	stage iia	n0	t2	Positive	Positive		Negative		Negative	Ductal e lobular infiltrante	Breast, NOS	negative	post (prior bilateral ovariectomy or >12 mo since lmp with no prior hysterectomy)	white	chemotherapy	doxorubicin	80	0	13.21	13.33	14.43	6.645	9.377	5.614	6.682	4.4839	5.8923	7.6413	6.7741	7.7292	0	1.0305	0.6054	13.5238	14.2813	12.7078	9.97557	5.7872
TCGA-E9-A1R2	0	19	female	51	no	no	tumor free	stage iiic	n3	t2	Positive	Negative		Equivocal	Negative	Negative	Ductal invasivo	Breast, NOS	positive	post (prior bilateral ovariectomy or >12 mo since lmp with no prior hysterectomy)	white	chemotherapy	taxotere	144	36	14.33	12.6	13.48	7.211	8.454	2.982	8.186	6.4734	5.1497	5.9795	6.3888	7.617	0.546	0.9411	1.5058	13.8336	13.3242	13.5857	5.20471	4.557
TCGA-E9-A227	0	24	female	42	no	no	with tumor	stage iib	n1	t2	Positive	Positive		Negative		Negative	Ductal invasivo	Breast, NOS	positive	pre (<6 months since lmp and no prior bilateral ovariectomy and not on estrogen replacement)	white	chemotherapy	taxotere	197	92	12.62	12.94	14.55	6.458	9.239	4.806	5.624	7.5127	6.4264	6.9428	6.1677	9.5006	0.7026	1.1729	0.7026	13.0779	12.92	12.2083	11.9943	5.0304
TCGA-E9-A22A	0	0	female	74	no	no	tumor free	stage iia	n0	t2	Positive	Negative		Negative		Negative	Ductal invasivo	Breast, NOS	negative	post (prior bilateral ovariectomy or >12 mo since lmp with no prior hysterectomy)	white	hormone therapy	tamoxifen	NA	111	13.66	13.44	15.38	6.833	9.922	3.894	6.833	6.1176	6.6024	9.3416	8.3672	9.3322	0.373	0.9146	0.669	13.6286	11.5765	11.1957	7.03069	6.5847
TCGA-E9-A22B	0	0	female	71	no	no	tumor free	stage ia	n0	t1c	Positive	Negative		Negative		Negative	Ductal e lobular infiltrante	Breast, NOS	negative	post (prior bilateral ovariectomy or >12 mo since lmp with no prior hysterectomy)	white	hormone therapy	tamoxifen	NA	50	14.69	13.26	14.74	6.834	8.853	4.138	6.291	6.1871	6.3931	8.0985	7.4465	7.943	0	0.7126	0.7126	13.3266	13.6442	12.5962	6.16803	7.2426
TCGA-E9-A22D	0	0	female	38	no	no	tumor free	stage iia	n0	t2	Positive	Positive		Positive		Positive	Ductal invasivo	Breast, NOS	negative	pre (<6 months since lmp and no prior bilateral ovariectomy and not on estrogen replacement)	white	chemotherapy	doxorubicin	189	16	12.68	12.79	14.08	5.98	8.132	4.534	4.485	7.7737	4.8757	7.657	5.5109	8.2326	3.9722	0.8265	0.3309	15.2689	12.4982	15.1547	9.36092	4.8372
TCGA-E9-A22E	0	0	female	56	no	no	tumor free	stage iiia	n2	t2	Positive	Positive		Positive		Positive	Ductal invasivo	Breast, NOS	negative	post (prior bilateral ovariectomy or >12 mo since lmp with no prior hysterectomy)	white	chemotherapy	cyclophosphane	226	13	12.53	13.57	16.12	7.278	10.67	5.32	7.83	5.5213	6.3749	8.9562	7.9678	10.1242	0	0	0.4588	12.2975	13.263	10.9439	8.077	4.5977
TCGA-E9-A22G	0	0	female	47	no	no	tumor free	stage iia	n0	t2	Negative	Negative		Positive		Positive	Ductal invasivo	Breast, NOS	negative	post (prior bilateral ovariectomy or >12 mo since lmp with no prior hysterectomy)	white	chemotherapy	doxorubicin	136	14	12.17	13.84	15.07	6.104	9.668	4.128	6.601	3.8452	4.1782	6.3104	8.1322	8.1575	2.039	1.166	5.4015	9.2887	6.90062	11.6066	2.72192	7.2344
TCGA-E9-A22H	0	0	female	42	no	no	tumor free	stage iib	n1	t2	Positive	Positive		Positive		Positive	Ductal invasivo	Breast, NOS	negative	pre (<6 months since lmp and no prior bilateral ovariectomy and not on estrogen replacement)	white	chemotherapy	doxorubicin	226	15	13.92	14.13	12.75	5.387	7.714	3.684	5.62	6.3742	6.3251	5.0564	4.3694	6.8694	3.5963	1.0062	1.0062	13.8297	14.1039	12.4127	13.6718	6.029
TCGA-E9-A295	0	22	female	71	no	no	tumor free	stage iia	n0 (i-)	t2	Positive	Positive	1+	Positive		Negative	Lobular	Breast, NOS	negative	post (prior bilateral ovariectomy or >12 mo since lmp with no prior hysterectomy)	white	hormone therapy	tamoxifen	NA	152	13.88	12.64	14.74	6.745	9.009	2.543	4.345	7.3638	6.0591	7.6746	5.3434	8.0523	4.8823	1.7717	0.9751	14.2357	12.2122	12.7886	11.0367	4.7845
TCGA-E9-A3Q9	0	31	female	78	no	no	tumor free	stage iiic	n3	t3	Positive	Positive		Indeterminate			Lobular	Breast, NOS	negative	post (prior bilateral ovariectomy or >12 mo since lmp with no prior hysterectomy)	white	chemotherapy	cyclophosphane	51	28	12.78	12.42	13.95	5.728	6.872	1.563	5.38	4.9946	5.9718	6.9693	2.8588	6.0163	0	0	0.8333	12.5086	13.7485	11.7457	14.0951	4.7441
TCGA-E9-A3X8	0	23	female	48	no	no	tumor free	stage iib	n1	t2	Positive	Positive		Positive		Positive	Lobular	Breast, NOS	negative	post (prior bilateral ovariectomy or >12 mo since lmp with no prior hysterectomy)	white	chemotherapy	cyclophosphane	160	14	8.858	12.17	15.19	6.695	8.459	3.293	5.427	5.8985	6.2061	8.2757	5.7492	7.1637	0	0	1.5632	13.4372	11.7602	12.448	11.8636	3.2925
TCGA-E9-A54X	0	0	female	85	no	no	tumor free	stage ia	n0 (i-)	t1b	Positive	Positive		Negative		Negative	Adenocarcinoma mucinoso	Breast, NOS	negative	post (prior bilateral ovariectomy or >12 mo since lmp with no prior hysterectomy)	white	NA	NA	NA	NA	13.89	12.41	14.17	4.663	4.2	2.314	5.691	2.1621	1.3159	2.9912	10.0158	4.6488	4.4498	0.9949	0	14.7101	15.013	12.1515	13.2259	4.0349
TCGA-E9-A54Y	0	7	female	63	no	no	tumor free	stage iiia	n2	t2	Positive	Positive	1+	Negative		Negative	Lobular	Breast, NOS	negative	post (prior bilateral ovariectomy or >12 mo since lmp with no prior hysterectomy)	white	NA	NA	NA	NA	12.63	10.46	12.1	4.036	4.402	0	4.879	2.1873	1.1275	4.2754	1.7526	1.4737	1.7526	2.7916	1.4737	14.1286	14.0642	13.3994	9.52482	2.3637
TCGA-E9-A5FK	0	12	female	60	no	no	tumor free	stage iiic	n3	t2	Positive	Positive		Negative		Negative	Lobular	Breast, NOS	negative	post (prior bilateral ovariectomy or >12 mo since lmp with no prior hysterectomy)	white	chemotherapy	cyclophosphamide	200	21	10.42	12.14	15.34	7.679	8.091	3.312	5.392	7.5551	6.5628	8.8725	4.0673	7.6627	1.3654	0	1.3654	11.7568	12.6437	12.8252	11.2378	6.0479
TCGA-E9-A5FL	0	8	female	65	no	no	tumor free	stage iib	n0	t3	Negative	Negative		Negative		Negative	Metaplásico	Breast, NOS	negative	post (prior bilateral ovariectomy or >12 mo since lmp with no prior hysterectomy)	white	NA	NA	NA	NA	13.49	11.28	14.91	7.919	10.17	5.737	4.1	3.5828	4.4377	8.778	5.2163	9.8433	10.0766	0.719	5.1653	10.9387	9.23772	11.8304	1.84157	3.9271
TCGA-E9-A6HE	0	92	female	45	no	no	NA	stage iiic	n3	t3	Positive	Positive	1+	Negative	Negative	Negative	Lobular	Breast, NOS	negative	pre (<6 months since lmp and no prior bilateral ovariectomy and not on estrogen replacement)	white	chemotherapy	adriamycin	174	104	7.517	13.11	14.68	6.581	8.078	4.414	7.881	5.0198	5.2981	7.9426	4.7991	8.2928	1.1045	0	1.3412	13.0742	12.9793	13.5323	11.446	4.8575
TCGA-EW-A1IW	0	252	female	80	no	no	tumor free	stage iib	n1a	t2	Positive	Positive	3+	Positive		Positive	Lobular	Breast, NOS	negative	post (prior bilateral ovariectomy or >12 mo since lmp with no prior hysterectomy)	white	hormone therapy	aromasin	NA	71	11.63	13.64	13.99	6.786	8.509	5.447	6.027	7.161	6.6895	6.9444	6.6857	9.2947	4.7529	0.3486	1.0657	14.1226	13.8246	16.7801	12.5996	6.3461
TCGA-EW-A1IX	0	1082	female	48	no	no	tumor free	stage iia	n1a	t1b	Positive	Positive		Negative		Negative	Lobular infiltrante misto	Breast, NOS	negative	peri (6-12 months since last menstrual period)	asian	hormone therapy	femara	NA	871	14.17	13.51	14.69	6.492	8.658	4.774	7.6	6.7343	7.2223	6.9028	6.835	8.8048	2.6152	0	0.7928	13.8984	12.4702	13.4395	13.7216	6.5436
TCGA-EW-A1IY	0	258	female	38	no	no	tumor free	stage i	n0	t1c	Positive	Positive		Negative		Negative	Ductal invasivo	Breast, NOS	negative	pre (<6 months since lmp and no prior bilateral ovariectomy and not on estrogen replacement)	asian	chemotherapy	taxotere/cytoxan	119	57	13.16	13.48	14.02	7.873	10.21	6.974	6.863	6.9578	6.918	6.8908	9.1509	11.2707	0.6456	0.6456	0.8848	12.8646	12.6507	11.0107	11.89	4.4884
TCGA-EW-A1IZ	0	260	female	53	no	no	tumor free	stage iiia	n2a	t2	Positive	Positive		Negative		Negative	Ductal invasivo	Breast, NOS	negative	post (prior bilateral ovariectomy or >12 mo since lmp with no prior hysterectomy)	white	chemotherapy	taxotere	176	70	10.45	12.22	14.13	6.099	7.151	5.066	5.744	7.935	6.484	8.8475	4.8041	7.3971	4.1782	0	1.9975	12.5284	12.5661	12.7671	5.54692	6.8529
TCGA-EW-A1J1	0	282	female	38	no	no	tumor free	stage iib	n1a	t2	Positive	Positive		Negative		Negative	Ductal invasivo	Breast, NOS	negative	pre (<6 months since lmp and no prior bilateral ovariectomy and not on estrogen replacement)	white	chemotherapy	taxotere	176	71	14.26	12.52	12.73	5.156	7.489	3.067	4.293	4.8695	6.2554	4.5716	5.327	8.2689	0.4014	0.4014	0.9727	14.7418	13.8639	12.8592	13.2781	5.3499
TCGA-EW-A1J2	0	140	female	50	no	no	tumor free	stage iib	n1mi	t1c	Positive	Positive		Negative		Negative	Lobular	Breast, NOS	negative	pre (<6 months since lmp and no prior bilateral ovariectomy and not on estrogen replacement)	black or african american	chemotherapy	taxotere	140	76	10.7	13.69	14.83	6.191	9.351	4.774	8.837	7.506	6.8232	6.8827	6.6024	8.7459	1.1734	1.0031	0.81	13.0366	13.7431	13.6298	11.4408	6.931
TCGA-EW-A1J3	0	252	female	61	no	no	tumor free	stage ia	n0	t1c	Positive	Positive	3+	Positive		Positive	Lobular	Breast, NOS	negative	post (prior bilateral ovariectomy or >12 mo since lmp with no prior hysterectomy)	white	chemotherapy	carboplatin	294	189	11.97	13.07	14.1	7.214	8.906	4.174	8.497	5.2778	6.2464	6.486	9.6085	8.1107	1.4181	2.1192	1.4181	14.6945	13.629	15.8455	11.4981	6.0993
TCGA-EW-A1J5	0	227	female	59	no	no	tumor free	stage iib	n0 (i-)	t3	Positive	Positive		Negative		Negative	Lobular	Breast, NOS	negative	post (prior bilateral ovariectomy or >12 mo since lmp with no prior hysterectomy)	white	chemotherapy	adriamycin	247	94	9.884	13.16	13.44	5.447	7.543	2.307	5.532	7.9223	8.3074	5.665	6.1008	8.0951	0.3371	1.0375	1.0375	14.8934	13.2175	13.587	13.5056	5.5723
TCGA-EW-A1J6	0	595	female	70	no	no	tumor free	stage i	n0 (i-)	t1c	Positive	Positive		Negative		Negative	Ductal invasivo	Breast, NOS	negative	post (prior bilateral ovariectomy or >12 mo since lmp with no prior hysterectomy)	white	hormone therapy	femara	NA	111	13.47	11.5	13.52	6.55	7.831	3.573	3.871	6.9713	7.5348	5.2913	5.0155	7.5664	0.9325	0.9325	2.4706	11.883	14.9583	12.0046	11.3555	5.8066
TCGA-EW-A1OV	0	523	female	56	no	no	tumor free	stage iib	n1mi	t2	Negative	Negative		Negative	Negative	Negative	Ductal invasivo	Breast, NOS	close	post (prior bilateral ovariectomy or >12 mo since lmp with no prior hysterectomy)	white	chemotherapy	cyclophosphamide	252	203	8.756	12.95	14.35	6.163	7.871	3.979	5.502	7.4429	4.7465	9.1906	5.1192	9.2604	11.7227	0	2.2302	10.9764	5.69022	12.4787	3.2386	5.3605
TCGA-EW-A1OW	0	464	female	58	no	no	tumor free	stage iia	n0	t2	Negative	Negative	1+	Negative		Negative	Células basais	Breast, NOS	negative	post (prior bilateral ovariectomy or >12 mo since lmp with no prior hysterectomy)	black or african american	chemotherapy	fluoracil	213	108	13.19	14.14	15.5	7.761	9.951	4.336	6.199	3.0354	4.8735	6.496	9.9975	9.3605	0.5655	1.7653	4.8306	12.595	4.15353	12	5.65621	7.0602
TCGA-EW-A1OX	0	562	female	43	no	no	tumor free	stage iia	n0	t2	Positive	Positive		Negative		Negative	Ductal invasivo misto	Breast, NOS	negative	pre (<6 months since lmp and no prior bilateral ovariectomy and not on estrogen replacement)	white	chemotherapy	taxotere	198	120	15.23	12.92	11.6	4.532	6.325	0	1.645	3.2501	4.9044	2.7991	5.0035	4.1405	0.5117	0	1.6455	12.1638	13.6921	12.4036	9.45213	4.7069
TCGA-EW-A1OY	0	593	female	63	no	no	tumor free	stage iia	n0	t2	Positive	Positive		Negative	Negative	Negative	Ductal invasivo	Breast, NOS	negative	post (prior bilateral ovariectomy or >12 mo since lmp with no prior hysterectomy)	white	hormone therapy	femara	NA	478	14.15	13.44	13.37	7.829	6.684	3.365	6.332	5.7192	5.1548	5.6013	5.9538	6.87	1.024	0	1.6169	11.143	14.7859	13.1276	11.7186	5.456
TCGA-EW-A1OZ	0	941	female	56	no	no	tumor free	stage iia	n0 (i-)	t2	Positive	Negative	2+	Equivocal	Positive	Positive	Ductal invasivo	Breast, NOS	negative	post (prior bilateral ovariectomy or >12 mo since lmp with no prior hysterectomy)	black or african american	chemotherapy	docetaxel	186	144	13.58	12.92	14.18	6.678	7.678	3.46	5.633	4.0156	4.7842	6.406	7.2018	8.96	5.0171	0.7568	0.4275	12.0132	11.8264	17.0668	6.05578	5.1351
TCGA-EW-A1P0	0	1121	female	55	no	no	with tumor	stage iib	n1b	t2	Positive	Negative		Negative		Negative	Ductal invasivo misto	Breast, NOS	negative	post (prior bilateral ovariectomy or >12 mo since lmp with no prior hysterectomy)	white	hormone therapy	arimidex	1245	1033	13.84	12.78	13.19	5.771	6.984	3.313	5.146	5.0125	4.6767	5.3806	5.4851	7.6167	0	0.9212	0.9212	13.2234	13.0206	8.87292	4.16827	4.9513
TCGA-EW-A1P1	0	920	female	68	no	no	with tumor	stage iiic	n3b	t2	Negative	Negative	2+	Equivocal	Negative	Negative	Ductal invasivo	Breast, NOS	negative	post (prior bilateral ovariectomy or >12 mo since lmp with no prior hysterectomy)	white	chemotherapy	taxotere	119	77	12.57	13.55	15.96	9.583	9.579	6.98	9.143	8.6962	7.2001	8.4126	6.0753	11.4988	2.9245	4.9739	1.8219	11.3175	9.6524	12.2415	9.653	6.6926
TCGA-EW-A1P3	0	987	female	48	no	yes	tumor free	stage iia	n0	t2	Positive	Positive		Negative		Negative	Ductal invasivo	Breast, NOS	negative	pre (<6 months since lmp and no prior bilateral ovariectomy and not on estrogen replacement)	white	hormone therapy	tamoxifen	1175	261	12.02	12.24	14.25	7.001	8.572	2.834	5.708	6.9821	7.7485	6.9236	5.1522	8.8637	1.9211	0	1.418	14.07	13.6656	13.7809	11.8989	3.4638
TCGA-EW-A1P4	0	501	female	43	no	no	tumor free	stage iia	n0 (i-)	t2	Negative	Negative		Negative		Negative	Medular	Breast, NOS	negative	pre (<6 months since lmp and no prior bilateral ovariectomy and not on estrogen replacement)	white	chemotherapy	docetaxel	144	73	12.59	13.48	14.45	8.853	8.327	4.936	10.98	6.1468	3.4424	5.4809	7.9171	8.9151	0.4644	0.4644	4.599	12.9431	5.73855	11.551	3.58615	4.293
TCGA-EW-A1P5	0	365	female	77	no	no	tumor free	stage iib	n1a	t2	Positive	Positive		Negative	Negative	Negative	Ductal invasivo	Breast, NOS	negative	post (prior bilateral ovariectomy or >12 mo since lmp with no prior hysterectomy)	white	hormone therapy	anastrozole	NA	199	14.39	13.12	13.28	6.997	7.806	3.229	6.233	3.8404	4.0539	5.4221	8.5531	5.3931	0	1.335	1.7155	13.9453	14.7549	12.1696	13.8715	6.8046
TCGA-EW-A1P6	0	312	female	64	no	no	tumor free	stage iib	n1a	t2	Positive	Positive		Negative		Negative	Ductal invasivo	Breast, NOS	close	post (prior bilateral ovariectomy or >12 mo since lmp with no prior hysterectomy)	white	chemotherapy	epirubicin	205	162	12.43	13.59	13.69	5.455	7.955	4.031	7.806	5.5394	6.114	6.0347	4.9617	10.3883	1.3716	0	1.0415	12.7006	14.5367	12.6349	14.8241	3.7193
TCGA-EW-A1P7	0	635	female	59	no	no	tumor free	stage iia	n0 (i-)	t2	Negative	Negative	2+	Equivocal	Negative	Negative	Ductal invasivo	Breast, NOS	negative	post (prior bilateral ovariectomy or >12 mo since lmp with no prior hysterectomy)	white	chemotherapy	carboplatin	NA	93	12.28	13.4	15.06	6.939	8.48	6.713	9.072	7.6534	6.7686	7.6828	9.9564	9.5739	0.4997	1.618	2.6737	13.7896	9.08868	13.2108	8.78864	6.2464
TCGA-EW-A1P8	1	239	female	58	no	no	with tumor	stage iiic	n3b	t2	Negative	Negative		Negative		Negative	Ductal invasivo	Breast, NOS	negative	post (prior bilateral ovariectomy or >12 mo since lmp with no prior hysterectomy)	white	chemotherapy	fluoracil	140	40	12.67	13.16	14.07	8.256	7.721	1.283	6.042	3.9723	4.6027	5.5174	5.2311	11.3317	0	2.3053	3.092	12.6326	8.06429	11.7047	5.96094	8.3251
TCGA-EW-A1PA	0	267	female	59	no	no	tumor free	stage iib	n1a	t2	Positive	Positive	1+	Negative		Negative	Ductal invasivo	Breast, NOS	negative	post (prior bilateral ovariectomy or >12 mo since lmp with no prior hysterectomy)	white	chemotherapy	fluorouracil	206	143	14.45	13.15	13.83	7.798	8.111	4.28	6.927	8.6386	8.7829	7.1353	6.9542	8.583	5.5846	2.0788	1.724	14.6009	14.824	12.1281	8.09654	6.3344
TCGA-EW-A1PB	0	608	female	70	no	no	tumor free	stage iiia	n1a	t3	Negative	Negative		Negative		Negative	Ductal invasivo	Breast, NOS	negative	post (prior bilateral ovariectomy or >12 mo since lmp with no prior hysterectomy)	black or african american	NA	NA	NA	NA	12.12	12.41	13.3	7.972	7.67	2.08	1.386	4.2288	2.7674	4.3479	2.6237	5.1634	0	4.2534	3.1476	12.0602	6.1569	11.6357	1.38604	6.7482
TCGA-EW-A1PC	0	187	female	66	no	no	tumor free	stage iib	n0 (i-)	t3	Positive	Positive	1+	Negative		Negative	Ductal invasivo	Breast, NOS	negative	post (prior bilateral ovariectomy or >12 mo since lmp with no prior hysterectomy)	black or african american	hormone therapy	tamoxifen	NA	98	13.69	12.69	13.22	6.502	8.336	1.745	6.678	4.1834	5.9847	7.1722	6.2122	5.7517	6.6642	0	2.6262	8.6728	12.4562	13.3197	7.33445	6.4978
TCGA-EW-A1PE	0	107	female	56	no	no	tumor free	stage iia	n1a	t1c	Positive	Positive		Negative		Negative	8507/3	Breast, NOS	negative	post (prior bilateral ovariectomy or >12 mo since lmp with no prior hysterectomy)	white	chemotherapy	epirubicin	111	71	14.01	13.66	13.98	7.248	8.512	4.35	6.381	5.6147	5.5379	6.1091	6.5616	6.775	4.7585	0.9662	1.5397	13.5118	14.843	12.7355	11.3887	6.4348
TCGA-EW-A1PF	0	140	female	50	no	no	tumor free	stage ia	n0	t1c	Positive	Positive		Negative		Negative	Ductal invasivo	Breast, NOS	negative	post (prior bilateral ovariectomy or >12 mo since lmp with no prior hysterectomy)	white	chemotherapy	docetaxel	188	125	15.24	13.61	14.36	7.168	9.391	4.543	5.317	7.2077	6.3119	6.4549	6.9296	9.3654	0	0	2.0836	12.32	14.0322	12.4689	9.33514	5.2503
TCGA-EW-A1PG	0	876	female	53	no	no	tumor free	stage iib	n1a	t2	Positive	Positive	2+	Equivocal	Negative	Negative	Lobular	Breast, NOS	negative	post (prior bilateral ovariectomy or >12 mo since lmp with no prior hysterectomy)	white	chemotherapy	fluoracil	262	157	12.44	14.21	14.49	8.734	9.982	6.779	8.945	8.1797	5.4625	7.0132	8.0503	11.5719	0	0.6346	0.6346	12.7996	11.7869	12.8286	11.0779	5.9871
TCGA-EW-A1PH	0	140	female	52	no	no	tumor free	stage iia	n1a	t1c	Negative	Negative		Negative		Negative	Ductal invasivo	Breast, NOS	negative	post (prior bilateral ovariectomy or >12 mo since lmp with no prior hysterectomy)	white	chemotherapy	fluorouracil	140	98	13.31	14.42	14.4	7.359	11.01	4.476	4.379	4.2212	4.6516	9.6341	4.8628	8.9439	0	2.6789	2.6789	12.1954	4.40415	12.615	4.84433	6.5087
TCGA-EW-A2FR	0	1120	female	59	no	no	tumor free	stage iiic	n3a	t1b	Negative	Negative	2+	Equivocal	Positive	Positive	Ductal invasivo	Breast, NOS	negative	post (prior bilateral ovariectomy or >12 mo since lmp with no prior hysterectomy)	black or african american	chemotherapy	epirubicin	76	34	13.98	13.32	15.38	7.535	10.19	6.554	6.617	5.4948	5.7331	8.4104	9.5126	9.7873	0.3784	0.678	0.9258	12.4362	7.431	17.4991	6.89274	4.897
TCGA-EW-A2FS	0	1173	female	41	no	no	tumor free	stage iib	n1mi	t2	Positive	Negative	1+	Negative		Negative	Ductal invasivo	Breast, NOS	negative	pre (<6 months since lmp and no prior bilateral ovariectomy and not on estrogen replacement)	black or african american	hormone therapy	tamoxifen	NA	343	14.21	11.66	14.55	7.954	7.93	3.951	5.941	6.4616	6.0419	9.1017	4.7722	8.5373	4.4682	1.0788	2.3444	14.7927	13.3928	13.0192	6.79118	5.3591
TCGA-EW-A2FV	0	239	female	39	no	no	tumor free	stage iiic	n3a	t3	Positive	Positive	1+	Negative		Negative	8507/3	Breast, NOS	negative	pre (<6 months since lmp and no prior bilateral ovariectomy and not on estrogen replacement)	white	chemotherapy	docetaxel	246	141	14.4	13.17	14.14	7.354	8.736	5.863	6.207	8.1467	7.2386	6.8331	6.3038	10.6265	7.0655	0.3614	1.7126	13.0605	12.1467	12.5317	10.4191	6.1212
TCGA-EW-A2FW	0	191	female	52	no	no	tumor free	stage iia	n0 (i-)	t2	Positive	Positive	1+	Negative		Negative	Adenocarcinoma intraductal papilar com invasão	Breast, NOS	negative	post (prior bilateral ovariectomy or >12 mo since lmp with no prior hysterectomy)	white	chemotherapy	fluorouracil	154	112	14.34	12.75	13.72	8.33	8.464	2.635	5.929	5.2839	5.338	5.9892	6.2371	7.0315	0	0	1.0817	17.4366	14.4142	13.025	9.17691	4.4242
TCGA-EW-A3E8	0	647	female	60	no	no	tumor free	stage iib	n0	t3	Positive	Negative		Negative		Negative	Lobular	Breast, NOS	negative	NA	white	hormone therapy	anastrozole	NA	196	12.6	12.44	14.43	6.741	7.583	4.543	5.704	7.1637	7.1637	8.1064	5.1712	8.0722	3.1555	0.359	1.5741	13.4317	12.1205	13.6744	10.2953	4.7843
TCGA-EW-A3U0	0	229	female	61	no	no	tumor free	stage iiia	n1a	t3	Negative	Negative		Negative		Negative	Ductal invasivo	Breast, NOS	negative	post (prior bilateral ovariectomy or >12 mo since lmp with no prior hysterectomy)	black or african american	chemotherapy	cisplatin	127	85	11.91	14.3	15.48	7.161	7.751	4.167	6.139	7.4747	5.8052	8.2549	9.5808	10.2043	6.3173	0.4893	3.4719	10.4578	5.54319	11.7258	3.71306	7.5387
TCGA-EW-A423	0	309	female	75	no	no	tumor free	stage iia	n0	t2	Positive	Positive		Negative		Negative	Lobular	Breast, NOS	negative	post (prior bilateral ovariectomy or >12 mo since lmp with no prior hysterectomy)	white	hormone therapy	anastrozole	NA	205	12.8	11.18	13.73	5.504	7.495	1.723	2.398	6.0243	5.7613	6.0096	3.9195	5.2259	4.1507	1.4023	2.7196	14.412	14.4302	13.3605	5.38379	5.9185
TCGA-EW-A424	0	322	female	51	no	no	tumor free	stage iiia	n1	t3	Positive	Positive		Positive		Positive	Lobular	Breast, NOS	negative	NA	white	chemotherapy	docetaxel	181	118	11.41	12.94	14.15	6.011	8.514	3.003	6.552	7.1978	7.6353	7.5321	5.675	7.5596	4.0281	0.712	2.0672	12.238	12.2994	12.7636	12.2523	4.1627
TCGA-EW-A6S9	0	463	female	34	no	no	tumor free	stage iia	n1	t1c	Positive	Positive	3+	Positive		Positive	Ductal invasivo	Breast, NOS	NA	NA	black or african american	NA	NA	NA	NA	13.61	13.19	14.9	6.683	9.118	5.441	6.339	4.8915	5.7281	6.7559	13.6435	10.2207	4.3578	0	0.8195	14.2061	10.6465	17.0502	9.94897	4.6045
TCGA-GI-A2C8	0	225	female	63	yes	no	NA	stage iiib	n0	t4b	Positive	Positive		Negative	Negative	Negative	Ductal invasivo	Breast, NOS	negative	NA	white	chemotherapy	adriamycin	166	NA	12.38	12.94	14.26	6.778	9.196	4.508	5.487	6.9754	8.1873	6.9046	6.2973	8.1323	7.8925	1.0029	1.741	12.5409	12.8575	9.22977	5.90454	7.2911
TCGA-GI-A2C9	0	711	female	58	no	no	tumor free	stage iib	n0	t3	Negative	Negative		Negative		Negative	Ductal invasivo	Breast, NOS	negative	post (prior bilateral ovariectomy or >12 mo since lmp with no prior hysterectomy)	black or african american	NA	NA	NA	NA	13.22	13.53	15.5	7.152	9.325	6.331	10.11	4.9412	5.3124	8.1892	8.8637	10.1085	6.1591	0.4157	3.3243	13.5141	6.41201	11.7546	4.41756	5.3003
TCGA-GM-A2D9	1	1812	female	69	no	no	with tumor	stage i	n0 (i-)	t1c	Positive	Positive			Negative	Negative	Ductal invasivo	Breast, NOS	negative	post (prior bilateral ovariectomy or >12 mo since lmp with no prior hysterectomy)	white	hormone therapy	arimidex	1265	559	12.7	12.74	14.53	7.179	8.237	4.14	6.945	5.5182	5.3494	6.9448	5.563	8.9049	0.785	1.9606	0.785	13.397	13.8166	12.8253	8.15887	5.0041
TCGA-GM-A2DA	0	5909	female	46	no	no	with tumor	stage iib	n1b	t2	Positive	Positive	2+	Equivocal	Positive	Positive	Ductal invasivo	Breast, NOS	negative	post (prior bilateral ovariectomy or >12 mo since lmp with no prior hysterectomy)	white	chemotherapy	fluorouracil	147	74	11.72	12.5	15.27	7.932	9.141	5.576	6.457	6.5268	5.4735	8.8498	5.7603	8.3512	6.4392	1.0606	1.6652	11.6288	11.6105	15.4805	10.2784	4.6373
TCGA-GM-A2DB	0	1616	female	62	no	no	tumor free	stage iia	n0 (i-)	t2	Negative	Negative	1+	Negative	Negative	Negative	Ductal invasivo	Breast, NOS	negative	post (prior bilateral ovariectomy or >12 mo since lmp with no prior hysterectomy)	white	chemotherapy	taxol	167	91	13.9	11.43	13.81	8.021	7.887	3.516	3.923	6.0087	5.2304	6.7895	5.2587	11.025	1.317	0	5.2671	12.2152	6.074	12.0804	3.92301	6.989
TCGA-GM-A2DC	0	1628	female	57	no	no	tumor free	stage iia	n1a	t1c	Positive	Positive			Negative	Negative	Ductal invasivo	Breast, NOS	negative	post (prior bilateral ovariectomy or >12 mo since lmp with no prior hysterectomy)	white	chemotherapy	xeloda	119	57	13.48	12.85	13.2	5.8	7.924	2.567	2.919	4.9328	6.4771	5.619	3.7638	7.3904	3.2027	1.6729	2.0985	14.3995	12.8848	13.5963	8.71269	4.3327
TCGA-GM-A2DD	0	1309	female	53	no	yes	tumor free	stage i	n0 (i-)	t1c	Negative	Negative	2+	Equivocal	Negative	Negative	Ductal invasivo	Breast, NOS	negative	post (prior bilateral ovariectomy or >12 mo since lmp with no prior hysterectomy)	white	chemotherapy	fluorouracil	202	90	12.32	12.39	15	8.299	9.993	6.621	4.705	6.8716	6.931	8.0904	5.127	13.1212	1.3079	8.2222	4.86	10.9265	6.28065	12.9709	5.02168	5.6209
TCGA-GM-A2DF	0	1299	female	53	no	no	tumor free	stage iia	n1a	t1c	Negative	Negative	1+	Negative	Negative	Negative	Ductal invasivo	Breast, NOS	negative	post (prior bilateral ovariectomy or >12 mo since lmp with no prior hysterectomy)	black or african american	chemotherapy	taxol	159	82	13.03	12.21	15.36	8.394	8.606	4.175	6.398	3.8127	4.2149	7.2152	6.2536	10.4248	1.5888	0.5869	3.9596	9.5875	5.49751	11.4547	3.59027	5.2344
TCGA-GM-A2DH	0	1286	female	58	no	no	tumor free	stage i	n0 (i+)	t1c	Negative	Negative	1+	Negative	Negative	Negative	Ductal invasivo	Breast, NOS	negative	post (prior bilateral ovariectomy or >12 mo since lmp with no prior hysterectomy)	white	chemotherapy	taxol	163	86	13.58	13.07	13.43	6.503	7.253	4.08	6.037	7.0518	4.8	6.607	7.2152	8.6186	7.282	0.3343	3.0979	9.3079	9.60807	12.5239	4.20717	7.5483
TCGA-GM-A2DI	0	1883	female	52	no	no	tumor free	stage i	n0 (i+)	t1c	Negative	Negative			Negative	Negative	Ductal invasivo	Breast, NOS	negative	pre (<6 months since lmp and no prior bilateral ovariectomy and not on estrogen replacement)	white	chemotherapy	taxotere	133	70	13.53	13.12	14.68	7.164	8.82	4.92	8.339	8.483	6.2509	7.3504	5.5752	9.8391	0	0	0	11.992	12.5169	11.9153	11.7764	6.1581
TCGA-GM-A2DK	0	1896	female	58	no	no	tumor free	stage i	n0 (i-)	t1c	Positive	Negative		Negative		Negative	Ductal invasivo	Breast, NOS	negative	post (prior bilateral ovariectomy or >12 mo since lmp with no prior hysterectomy)	white	hormone therapy	arimidex	1893	79	14.38	12.27	15.16	8.374	7.835	4.256	5.375	6.5678	7.1257	7.2024	6.1213	8.8041	0	0.5622	1.9482	13.4629	13.962	13.2904	9.38983	4.6336
TCGA-GM-A2DL	0	2763	female	50	no	no	tumor free	stage i	n0 (i-)	t1c	Positive	Positive	1+	Negative		Negative	Ductal invasivo	Breast, NOS	negative	peri (6-12 months since last menstrual period)	white	hormone therapy	tamoxifen	1989	158	11.82	12.99	15.27	7.431	8.376	6.219	7.214	4.9832	4.6183	8.1021	7.8777	8.4462	7.1677	0	1.2712	13.8083	12.5747	11.7889	12.5913	4.5031
TCGA-GM-A2DM	0	2331	female	57	no	no	tumor free	stage iia	n0 (i-)	t2	Positive	Positive	1+	Negative		Negative	Ductal invasivo	Breast, NOS	negative	post (prior bilateral ovariectomy or >12 mo since lmp with no prior hysterectomy)	white	chemotherapy	taxol	169	81	12.81	13	13.37	5.42	6.553	0	8.623	4.981	5.5801	4.4784	7.6268	6.2324	0	0	0.4721	14.2281	13.2889	12.036	12.9962	7.3943
TCGA-GM-A2DN	0	2352	female	58	no	no	tumor free	stage iia	n0 (i-)	t2	Positive	Positive	1+	Negative		Negative	Ductal invasivo	Breast, NOS	negative	post (prior bilateral ovariectomy or >12 mo since lmp with no prior hysterectomy)	white	chemotherapy	taxol	244	167	12.55	13.13	14.45	6.768	8.501	4.866	7.348	6.5418	5.6208	6.487	6.7781	9.8222	7.3244	0	1.7285	12.6176	12.9092	12.6661	9.92463	6.2073
TCGA-GM-A2DO	0	1623	female	54	no	no	tumor free	stage i	n0 (i-)	t1c	Positive	Positive		Negative		Negative	Lobular	Breast, NOS	negative	post (prior bilateral ovariectomy or >12 mo since lmp with no prior hysterectomy)	black or african american	hormone therapy	tamoxifen	2051	219	12.12	12.13	14.35	4.678	7.848	6	5.263	7.5318	4.8359	7.5086	5.65	8.2749	1.5697	0.9886	1.5697	13.9381	11.7457	12.1872	10.9371	5.0652
TCGA-GM-A3NW	0	2982	female	63	no	no	tumor free	stage iia	n0 (i-)	t2	Negative	Positive	1+	Equivocal	Negative	Negative	Lobular	Breast, NOS	negative	post (prior bilateral ovariectomy or >12 mo since lmp with no prior hysterectomy)	white	hormone therapy	arimidex	2055	205	9.483	12.43	13.42	6.432	7.666	1.51	5.549	6.2342	6.0372	6.6283	4.2279	7.2635	0.7983	1.5098	1.9842	14.3176	12.9306	13.5016	5.28775	4.8984
TCGA-GM-A3NY	0	743	female	72	no	no	tumor free	stage iib	n1a	t2	Positive	Positive		Negative		Negative	Lobular	Breast, NOS	negative	post (prior bilateral ovariectomy or >12 mo since lmp with no prior hysterectomy)	white	hormone therapy	arimidex	NA	160	9.651	11.91	14.01	6.564	9.085	3.511	3.596	6.0404	5.7833	6.8285	4.0529	8.817	1.4505	2.0425	3.152	12.2518	13.7607	12.6736	7.20727	3.715
TCGA-GM-A3XG	0	982	female	46	no	no	tumor free	stage iiia	n1a	t3	Positive	Positive	1+	Negative	Negative	Negative	Lobular	Breast, NOS	negative	pre (<6 months since lmp and no prior bilateral ovariectomy and not on estrogen replacement)	white	chemotherapy	paclitaxel	247	163	13.49	13.41	15.07	5.662	10.72	8.984	6.785	8.6528	7.3856	7.7419	4.8804	8.6188	1.2558	1.2558	1.6239	11.6424	10.9624	13.4779	12.5305	4.4704
TCGA-GM-A3XL	0	1717	female	49	no	no	tumor free	stage iia	n0 (i-)	t2	Negative	Negative			Negative	Negative	Ductal invasivo	Breast, NOS	negative	post (prior bilateral ovariectomy or >12 mo since lmp with no prior hysterectomy)	black or african american	chemotherapy	fluorouracil	163	100	12.61	12.53	13.21	8.177	6.327	2.366	2.922	4.6371	2.9216	6.0833	3.509	6.3995	1.0274	2.7833	4.5552	10.2192	7.39688	11.2077	3.41845	6.2369
TCGA-GM-A3XN	0	1641	female	44	no	no	tumor free	stage iiia	n2a	t1c	Positive	Positive	1+	Negative	Negative	Negative	Lobular	Breast, NOS	negative	post (prior bilateral ovariectomy or >12 mo since lmp with no prior hysterectomy)	white	chemotherapy	paclitaxel	211	134	9.625	12.98	15.02	7.393	9.453	4.359	7.672	6.8128	6.8665	7.9396	5.0876	9.4981	0.4382	1.6458	2.433	12.3411	11.1337	12.5467	12.2276	5.7798
TCGA-GM-A4E0	0	1753	female	67	no	no	tumor free	stage iiic	n3a	t3	Positive	Positive			Negative	Negative	Lobular	Breast, NOS	negative	post (prior bilateral ovariectomy or >12 mo since lmp with no prior hysterectomy)	white	chemotherapy	xeloda	184	121	8.965	12.62	15.81	7.665	8.748	0.7944	7.009	7.6278	8.1668	8.5639	4.5254	9.5807	7.6958	0	3.7245	12.4742	12.1343	12.3029	10.4757	6.4169
TCGA-GM-A5PV	0	412	female	63	no	no	tumor free	stage iib	n1a	t2	Positive	Positive			Negative	Negative	Lobular	Breast, NOS	negative	post (prior bilateral ovariectomy or >12 mo since lmp with no prior hysterectomy)	white	chemotherapy	taxotere	174	107	10.66	12.62	13.59	4.608	7.743	1.576	6.837	6.7445	6.5749	4.9599	4.7206	8.3323	0.4817	0.4817	2.0603	12.9987	14.4179	13.4408	11.1712	5.6018
TCGA-GM-A5PX	0	551	female	65	no	no	tumor free	stage iib	n1mi	t2	Positive	Positive	1+	Negative	Negative	Negative	Lobular	Breast, NOS	negative	post (prior bilateral ovariectomy or >12 mo since lmp with no prior hysterectomy)	white	hormone therapy	arimidex	236	112	8.125	13.36	15.2	6.436	9.468	3.53	8.826	7.8182	8.4559	8.2748	6.7817	7.9579	2.5083	0	2.5083	11.5083	12.077	13.1609	10.5029	5.3526
TCGA-HN-A2NL	0	79	female	56	no	no	tumor free	stage iia	n0	t2	Negative	Negative		Negative		Negative	Ductal invasivo	Breast, NOS	negative	post (prior bilateral ovariectomy or >12 mo since lmp with no prior hysterectomy)	NA	chemotherapy	cyclophosphamide	NA	59	11	12.64	15.08	5.187	7.703	3.198	2.764	4.6545	3.9361	8.6298	11.8439	6.2866	6.7221	1.2403	3.3975	7.5945	6.15319	9.33192	2.44047	4.9046
TCGA-HN-A2OB	0	1849	female	45	no	no	with tumor	stage iib	n1	t2	Positive	Positive		Negative	Negative	Negative	Lobular	Breast, NOS	negative	pre (<6 months since lmp and no prior bilateral ovariectomy and not on estrogen replacement)	NA	chemotherapy	fluorouracil	147	105	10.58	13.38	14.77	6.106	10.57	9.617	6.977	7.7634	6.7551	8.3922	4.735	8.6442	3.0346	0	1.4847	12.4663	12.0344	13.8175	11.4816	5.3739
TCGA-JL-A3YW	0	360	female	49	no	no	NA	stage iib	n1	t2	Positive	Positive	1+	Positive		Negative	Lobular	Breast, NOS	negative	post (prior bilateral ovariectomy or >12 mo since lmp with no prior hysterectomy)	asian	NA	NA	NA	NA	12.77	13.11	15.67	9.872	9.614	6.491	5.357	4.3286	5.1086	9.0919	6.8614	10.0557	3.9116	1.0571	2.9038	11.7933	6.58648	12.8603	5.07814	6.4972
TCGA-JL-A3YX	0	352	female	46	no	no	NA	stage iia	n0	t2	Positive	Positive	3+	Positive		Positive	Lobular	Breast, NOS	negative	post (prior bilateral ovariectomy or >12 mo since lmp with no prior hysterectomy)	asian	NA	NA	NA	NA	12.87	12.47	13.73	6.193	7.597	3.488	8.153	5.7202	5.4911	6.7652	5.7117	8.7455	1.5151	0.6955	1.7981	13.0598	12.2337	12.8702	12.9767	7.0545
TCGA-LD-A66U	0	252	female	44	no	no	tumor free	stage iib	n1mi	t2	Positive	Positive		Negative		Negative	Lobular	Breast, NOS	negative	NA	white	chemotherapy	taxol	183	141	12.17	13.04	14.33	6.096	8.598	4.881	6.547	6.5756	5.4861	7.477	4.4329	8.3812	2.8811	0	2.3561	12.9277	11.6301	13.2694	11.5516	4.1582
TCGA-LD-A74U	0	203	female	79	no	yes	with tumor	stage iiic	n3a	t3	Positive	Negative		Negative		Negative	Lobular infiltrante misto	Breast, NOS	negative	NA	white	chemotherapy	taxotere	301	52	11.4	13.42	15.31	7.676	9.378	4.365	6.799	7.0505	6.7112	7.834	6.2895	9.1297	4.5529	0.4943	2.0938	12.3364	13.3341	12.3774	9.00657	6.9635
TCGA-LD-A7W6	0	140	female	54	no	no	tumor free	stage iib	n1a	t2	Positive	Positive		Negative		Negative	Lobular infiltrante misto	Upper-inner quadrant of breast	negative	post (prior bilateral ovariectomy or >12 mo since lmp with no prior hysterectomy)	white	chemotherapy	letrozole	NA	146	11.69	13.2	13.75	5.175	8.594	1.531	4.982	7.5045	6.5184	6.2726	3.219	8.6171	0.812	1.5305	2.6528	14.7558	13.3302	13.1318	11.1086	5.5103
TCGA-LD-A9QF	0	266	female	73	no	no	tumor free	stage ia	n0	t1c	Negative	Negative	3+	Positive		Positive	Ductal invasivo	Breast, NOS	negative	post (prior bilateral ovariectomy or >12 mo since lmp with no prior hysterectomy)	black or african american	chemotherapy	taxol	NA	190	12.26	13.25	15.96	7.412	9.48	5.509	7.104	8.0274	6.7898	9.1038	6.7444	10.3202	7.1344	0	1.5646	12.1619	7.28692	17.5093	6.07829	6.9864
TCGA-LL-A440	0	20	female	61	no	yes	tumor free	stage ia	n0 (i-)	t1c	Positive	Positive	2+	Equivocal	Negative	Negative	Lobular	Breast, NOS	negative	post (prior bilateral ovariectomy or >12 mo since lmp with no prior hysterectomy)	white	hormone therapy	arimidex	NA	200	11.64	13.06	16.02	8.033	9.138	4.369	6.116	7.7771	7.2855	9.3744	5.1965	10.5342	4.3693	1.5851	2.4151	13.0994	12.6325	12.6215	10.9288	7.7749
TCGA-LL-A441	0	91	female	62	no	no	tumor free	stage ia	n0	t1c	Negative	Negative	1+	Negative		Negative	Ductal invasivo	Breast, NOS	negative	post (prior bilateral ovariectomy or >12 mo since lmp with no prior hysterectomy)	black or african american	chemotherapy	taxotere	133	61	13.17	14.47	15.61	6.669	9.516	5.368	4.92	7.7277	5.9924	6.5186	4.9793	9.5943	0.7047	1.9389	4.6867	12.6744	8.7781	11.7725	7.93128	6.4053
TCGA-LL-A442	0	109	female	56	no	yes	tumor free	stage iia	n0 (i-)	t2	Positive	Positive	2+	Equivocal	Negative	Negative	Ductal invasivo	Breast, NOS	negative	post (prior bilateral ovariectomy or >12 mo since lmp with no prior hysterectomy)	black or african american	hormone therapy	arimidex	NA	111	13.74	12.77	12.71	4.972	6.264	0	5.141	5.2435	6.925	2.802	2.8548	4.7062	0	0	1.3552	14.5246	14.9601	13.1842	12.8435	6.9525
TCGA-LL-A50Y	0	210	female	84	no	yes	tumor free	stage iia	n0	t2	Positive	Positive	2+	Equivocal	Negative	Negative	Lobular	Breast, NOS	negative	post (prior bilateral ovariectomy or >12 mo since lmp with no prior hysterectomy)	white	hormone therapy	arimidex	608	54	11.7	12.91	13.75	5.95	7.031	3.41	7.578	3.1875	4.4451	5.6043	5.1277	5.6961	0	0.5916	0.5916	13.4531	13.8325	13.8326	11.7329	3.4102
TCGA-LL-A5YL	0	169	female	64	no	no	NA	stage iib	n1a	t2	Positive	Negative	3+	Positive	Negative	Positive	Lobular	Breast, NOS	negative	post (prior bilateral ovariectomy or >12 mo since lmp with no prior hysterectomy)	white	chemotherapy	adriamycin	150	78	10.13	11.9	14.09	6.639	7.919	5.149	4.644	5.1133	4.619	8.2986	6.0454	8.3541	5.2353	1.4574	1.2076	11.3993	11.4691	13.5687	7.36371	5.0386
TCGA-LL-A5YM	0	143	female	88	no	no	with tumor	stage iiib	nx	t4b	Positive	Positive	2+	Equivocal	Positive	Positive	Paget Disease e ductal infiltrante	Breast, NOS	positive	post (prior bilateral ovariectomy or >12 mo since lmp with no prior hysterectomy)	black or african american	hormone therapy	letrozole	NA	NA	13.41	11.22	14.17	7.519	6.768	3.194	2.02	3.0238	3.5484	6.5187	4.3111	6.0451	2.1911	0	0.5941	12.3872	12.7095	14.0504	9.8772	3.7255
TCGA-LL-A5YN	0	111	female	46	no	no	NA	stage iia	n0 (i-)	t2	Positive	Positive	2+	Equivocal	Positive	Positive	Ductal invasivo	Breast, NOS	negative	post (prior bilateral ovariectomy or >12 mo since lmp with no prior hysterectomy)	black or african american	chemotherapy	carboplatin	166	55	12.58	12.36	14.41	6.851	7.527	4.968	6.085	6.2524	5.1909	6.831	4.4868	6.8287	5.8697	0.6064	2.5115	11.5631	11.6633	13.8234	8.63744	5.6167
TCGA-LL-A5YO	0	97	female	50	no	no	tumor free	stage ia	n0	t1b	Negative	Negative	1+	Negative		Negative	Ductal invasivo	Breast, NOS	negative	pre (<6 months since lmp and no prior bilateral ovariectomy and not on estrogen replacement)	black or african american	chemotherapy	taxotere	160	56	12.22	12.62	14.85	7.087	8.321	4.889	3.448	7.0926	5.4398	7.6305	6.4138	9.1661	3.1227	1.0714	2.2795	9.6638	5.89186	12.4737	4.41801	5.9052
TCGA-LL-A5YP	0	99	female	49	no	yes	NA	stage iib	n1a	t2	Positive	Negative	1+	Negative	Positive	Positive	Ductal invasivo	Breast, NOS	negative	post (prior bilateral ovariectomy or >12 mo since lmp with no prior hysterectomy)	black or african american	chemotherapy	cytoxan	92	50	12.47	13.62	15.53	8.797	9.069	3.772	9.588	4.9253	4.2542	8.3308	8.5863	9.8078	2.0582	0.5381	3.9683	10.2703	5.1254	11.5877	4.03304	7.3633
TCGA-LL-A6FP	0	352	female	90	yes	no	tumor free	stage iia	nx	t2	Positive	Positive	2+	Equivocal	Negative	Negative	Lobular	Breast, NOS	negative	post (prior bilateral ovariectomy or >12 mo since lmp with no prior hysterectomy)	white	hormone therapy	arimidex	NA	166	8.337	13.09	11.83	3.818	5.942	2.009	2.231	4.284	3.7833	3.5131	3.3797	4.6701	2.512	0.7416	1.5927	13.2445	13.6165	13.449	1.74511	3.8853
TCGA-LL-A6FQ	0	80	female	77	no	no	NA	stage iiia	n2a	t2	Positive	Positive	1+	Negative		Negative	Ductal invasivo	Breast, NOS	negative	post (prior bilateral ovariectomy or >12 mo since lmp with no prior hysterectomy)	black or african american	NA	NA	NA	NA	13.48	13.44	14.07	5.96	7.119	3.874	2.734	3.7276	4.3774	5.8811	5.3254	4.5567	2.2535	0.5568	3.3146	13.8039	13.6247	14.0739	7.92826	6.2188
TCGA-LL-A6FR	0	118	female	50	no	no	tumor free	stage iia	n0 (i-)	t2	Negative	Positive	2+	Equivocal	Positive	Positive	Ductal invasivo	Breast, NOS	negative	post (prior bilateral ovariectomy or >12 mo since lmp with no prior hysterectomy)	black or african american	chemotherapy	adriamycin	104	62	12.41	13.64	15.58	7.015	9.152	2.853	1.804	1.167	3.8154	8.1828	7.0556	8.404	0	2.8535	7.826	11.4274	6.14464	12.9796	3.87782	5.4788
TCGA-LL-A73Y	0	126	female	67	no	no	tumor free	stage ia	n0	t1c	Negative	Negative	3+	Negative		Negative	Ductal invasivo	Breast, NOS	negative	post (prior bilateral ovariectomy or >12 mo since lmp with no prior hysterectomy)	black or african american	chemotherapy	taxotere	126	42	11.54	14.9	14.99	6.339	10.59	6.689	5.93	6.2596	6.516	8.0235	9.3246	8.5718	1.0639	1.2952	3.7001	13.1412	5.60358	11.9271	5.8778	6.1382
TCGA-LL-A73Z	0	137	female	55	no	no	with tumor	stage iv	nx	t1c	Positive	Positive	2+	Equivocal	Negative	Negative	Ductal invasivo	Breast, NOS	positive	post (prior bilateral ovariectomy or >12 mo since lmp with no prior hysterectomy)	black or african american	chemotherapy	adriamycin	60	18	12.63	13.39	14.64	7.916	9.872	2.224	5.58	8.3911	7.1305	7.7041	6.4175	10.5179	0.5451	1.5041	2.0752	10.9292	10.9167	12.5004	9.34798	5.6475
TCGA-LL-A740	0	137	female	61	no	no	tumor free	stage ia	n0 (i-)	t1c	Negative	Negative	2+	Equivocal	Negative	Negative	Ductal invasivo	Breast, NOS	negative	post (prior bilateral ovariectomy or >12 mo since lmp with no prior hysterectomy)	black or african american	chemotherapy	adriamycin	164	122	14.2	13.2	14.5	8.352	9.611	7.638	4.377	6.521	5.9812	7.1113	8.1187	12.3861	0	8.6287	1.3868	11.3758	6.28742	13.8077	5.15864	5.5303
TCGA-LL-A7SZ	0	170	female	49	no	no	tumor free	stage iib	n1a	t2	Positive	Positive	1+	Negative		Negative	Ductal invasivo	Breast, NOS	negative	pre (<6 months since lmp and no prior bilateral ovariectomy and not on estrogen replacement)	black or african american	chemotherapy	adriamycin	104	62	12.07	11.95	14.5	6.292	7.333	2.165	3.603	5.2454	3.9008	8.2585	5.4662	6.2075	1.2592	0	1.9212	14.081	11.4013	11.6708	9.3368	5.2187
TCGA-LL-A7T0	0	98	female	70	no	no	NA	stage iib	n1a	t2	Positive	Positive	3+	Positive		Positive	Ductal invasivo	Breast, NOS	negative	post (prior bilateral ovariectomy or >12 mo since lmp with no prior hysterectomy)	black or african american	NA	NA	NA	NA	14	11.99	13.74	6.357	7.336	4.823	3.506	4.8469	4.7989	6.2181	5.6698	6.5575	5.7727	1.2705	2.8918	14.4501	13.3664	13.7381	4.82309	5.0033
TCGA-LL-A8F5	0	189	female	61	no	no	NA	stage iia	n0 (i-)	t2	Positive	Negative	1+	Negative		Negative	Ductal invasivo	Breast, NOS	negative	post (prior bilateral ovariectomy or >12 mo since lmp with no prior hysterectomy)	black or african american	chemotherapy	cyclophosphamide	154	112	12.8	12.44	16.68	7.422	11.53	4.11	9.029	3.9227	5.3345	8.3052	5.9872	7.4466	3.4553	1.0351	4.7392	10.7965	8.32897	11.4104	3.76466	6.6537
TCGA-LL-A9Q3	0	224	female	69	no	no	NA	stage iiic	n3a	t3	Positive	Positive	3+	Positive		Positive	Lobular	Breast, NOS	negative	post (prior bilateral ovariectomy or >12 mo since lmp with no prior hysterectomy)	white	immunotherapy	herceptin	531	118	9.11	11.91	14.18	6.356	8.49	2.335	1.819	4.5697	6.0924	6.9105	4.8979	7.3553	1.3314	0	1.5955	11.0361	13.5617	13.6558	4.71564	4.7701
TCGA-LQ-A4E4	0	484	female	73	no	no	tumor free	stage iiia	n1a	t3	Positive	Positive			Negative	Negative	Lobular	Breast, NOS	positive	post (prior bilateral ovariectomy or >12 mo since lmp with no prior hysterectomy)	white	hormone therapy	anastrozole	NA	111	8.891	12.85	13.39	5.879	7.354	1.805	4.166	6.7777	2.9968	5.3539	2.9968	8.2527	1.8047	2.5819	2.5819	10.7916	14.7128	12.7415	6.63297	3.8545
TCGA-MS-A51U	0	85	female	44	no	no	with tumor	stage iib	n1	t2	Positive	Positive		Negative	Negative	Negative	Lobular	Breast, NOS	negative	NA	white	chemotherapy	adriamycin	116	57	11.31	13.21	14.34	7.116	9.096	3.964	6.544	7.4954	6.1999	7.2751	6.2101	8.7809	0	0	2.2177	12.9905	11.9261	13.4998	11.3503	6.5034
TCGA-OK-A5Q2	0	64	female	59	no	no	NA	stage ii	n1a	t2	Positive	Positive		Negative		Negative	Lobular	Breast, NOS	negative	NA	NA	NA	NA	NA	NA	13.15	13.13	14.99	6.659	9.009	3.719	7.241	6.8325	5.7515	7.8784	5.0914	8.3637	4.551	0.4651	1.3343	12.9753	12.3061	13.948	7.95823	6.3512
TCGA-OL-A5D6	0	385	female	71	no	no	tumor free	stage iia	n0	t2	Negative	Negative			Negative	Negative	Ductal invasivo	Breast, NOS	negative	post (prior bilateral ovariectomy or >12 mo since lmp with no prior hysterectomy)	black or african american	NA	NA	NA	NA	13.33	13.12	14.67	8.096	8.968	5.185	4.204	6.8299	6.4017	7.4019	7.1441	12.3015	1.018	3.9877	1.018	12.347	6.66479	14.0655	6.20522	6.4783
TCGA-OL-A5D7	0	1416	female	70	no	no	tumor free	stage iia	n0	t2	Negative	Negative			Negative	Negative	Ductal invasivo	Breast, NOS	negative	post (prior bilateral ovariectomy or >12 mo since lmp with no prior hysterectomy)	black or african american	NA	NA	NA	NA	12.08	11.96	13.52	9.988	5.831	2.119	5.717	4.3971	2.4062	4.9367	1.9512	8.4171	2.2698	0.9677	5.1227	10.8679	6.79936	10.9818	3.33328	7.2112
TCGA-OL-A5D8	0	229	female	40	no	no	tumor free	stage iib	n0	t3	Positive	Positive			Negative	Negative	Ductal invasivo	Breast, NOS	NA	pre (<6 months since lmp and no prior bilateral ovariectomy and not on estrogen replacement)	black or african american	NA	NA	NA	NA	12.84	13.48	13.2	6.568	7.24	4.199	4.098	4.619	5.2718	5.4462	5.5644	8.2231	2.1072	1.4083	1.6172	12.768	13.7446	13.0915	13.7237	4.1328
TCGA-OL-A5DA	0	1357	female	61	no	no	tumor free	stage iia	n0	t2	Positive	Positive			Negative	Negative	Lobular	Breast, NOS	negative	post (prior bilateral ovariectomy or >12 mo since lmp with no prior hysterectomy)	white	NA	NA	NA	NA	9.707	13.04	13.85	5.532	7.728	4.741	6.429	6.4764	7.0056	7.3739	5.4792	7.0454	0.5011	1.8039	1.4121	13.9985	13.184	13.3627	10.4366	4.3589
TCGA-OL-A5RU	0	841	female	63	no	no	tumor free	stage iia	n1	t1c	Positive	Positive			Negative	Negative	Ductal invasivo	Breast, NOS	negative	post (prior bilateral ovariectomy or >12 mo since lmp with no prior hysterectomy)	black or african american	NA	NA	NA	NA	14.19	13.38	14.07	7.718	7.139	4.655	7.298	6.8834	4.1576	6.7392	4.7735	7.9718	0	0.518	1.6598	11.9912	14.5539	13.73	10.522	4.7272
TCGA-OL-A5RV	0	733	female	43	no	no	tumor free	stage iiic	n3	t2	Positive	Positive			Negative	Negative	Ductal invasivo	Breast, NOS	negative	pre (<6 months since lmp and no prior bilateral ovariectomy and not on estrogen replacement)	black or african american	NA	NA	NA	NA	13.25	13.21	13.84	6.16	9.12	8.542	8.724	7.5887	4.3356	6.2888	5.6976	8.5542	2.2494	0.503	1.4866	12.641	12.7474	13.82	13.0552	5.9714
TCGA-OL-A5RW	0	797	female	40	no	no	tumor free	stage iia	n1	t1c	Negative	Negative			Negative	Negative	Ductal invasivo	Breast, NOS	negative	pre (<6 months since lmp and no prior bilateral ovariectomy and not on estrogen replacement)	black or african american	NA	NA	NA	NA	10.45	11.63	13.36	7.657	7.166	3.465	6.373	2.0049	1.812	6.4243	5.9253	8.2605	3.0932	1.0032	3.913	12.2735	4.73418	12.1838	2.46475	5.889
TCGA-OL-A5RX	0	513	female	51	no	no	tumor free	stage ia	n0	t1c	Positive	Positive			Negative	Negative	Ductal invasivo	Breast, NOS	negative	pre (<6 months since lmp and no prior bilateral ovariectomy and not on estrogen replacement)	black or african american	NA	NA	NA	NA	12.67	13.12	14.12	7.451	8.587	5.462	9.477	7.8636	5.8305	6.7964	6.0357	9.9181	0.8704	0.4999	1.9631	12.6114	12.4192	13.6128	12.5431	6.8749
TCGA-OL-A5RY	0	429	female	52	no	no	with tumor	stage iia	n1	t1c	Positive	Negative			Positive	Positive	Ductal invasivo	Breast, NOS	positive	post (prior bilateral ovariectomy or >12 mo since lmp with no prior hysterectomy)	black or african american	NA	NA	NA	NA	13.25	12.44	15.38	6.835	10.03	5.728	7.714	7.3762	4.5811	8.5195	8.9891	10.4073	5.9099	0	1.6035	11.4843	7.65324	17.0205	6.80879	6.8603
TCGA-OL-A5RZ	0	313	female	57	no	no	tumor free	stage ia	n0	t1b	Positive	Negative			Positive	Positive	Ductal invasivo	Breast, NOS	negative	post (prior bilateral ovariectomy or >12 mo since lmp with no prior hysterectomy)	black or african american	NA	NA	NA	NA	14.29	13	12.61	5.89	5.852	4.646	4.075	4.732	3.1165	11.4334	4.4908	11.255	6.4754	0	1.6069	11.7448	6.60992	17.7279	2.72827	2.3483
TCGA-OL-A5S0	0	298	female	66	no	no	tumor free	stage iib	n1a	t2	Positive	Negative			Positive	Positive	Ductal invasivo	Breast, NOS	negative	post (prior bilateral ovariectomy or >12 mo since lmp with no prior hysterectomy)	black or african american	NA	NA	NA	NA	11.84	12.65	16.26	8.031	9.634	5.286	5.064	4.9734	4.0186	9.1695	5.5585	8.3781	2.4757	1.8215	3.6621	9.5266	4.51077	12.6929	4.41118	5.4623
TCGA-OL-A66H	0	413	female	74	no	no	tumor free	stage ib	n1mi	t1c	Positive	Positive			Negative	Negative	Adenocarcinoma mucinoso	Breast, NOS	negative	post (prior bilateral ovariectomy or >12 mo since lmp with no prior hysterectomy)	black or african american	NA	NA	NA	NA	13.06	12.44	14.14	6.42	7.863	1.97	5.103	6.1594	6.2412	5.9708	5.485	7.9271	1.6253	0.5028	1.1706	11.8967	13.1979	12.6646	8.23128	7.0574
TCGA-OL-A66I	0	714	female	36	no	no	tumor free	stage iia	n1mi	t1c	Negative	Negative			Negative	Negative	Ductal invasivo	Breast, NOS	negative	NA	black or african american	chemotherapy	adriamycin	312	43	12.34	13.15	15.32	8.828	10.1	4.703	6.753	6.2892	5.2214	8.8259	6.4493	6.5666	5.1553	1.1712	4.4418	12.1134	6.58092	11.9409	5.88282	5.6145
TCGA-OL-A66J	0	1658	female	80	no	no	tumor free	stage i	n0	t1c	Positive	Positive			Negative	Negative	Lobular	Breast, NOS	negative	post (prior bilateral ovariectomy or >12 mo since lmp with no prior hysterectomy)	white	NA	NA	NA	NA	9.393	13.08	15.01	7.378	8.326	4.855	6.896	6.552	6.3276	8.4108	5.8068	8.6457	0	1.889	0	14.6249	13.3614	13.8096	6.16496	6.7703
TCGA-OL-A66K	0	1021	female	72	no	no	tumor free	stage iia	n0	t2	Positive	Positive	2+	Equivocal	Negative	Negative	Lobular	Breast, NOS	negative	post (prior bilateral ovariectomy or >12 mo since lmp with no prior hysterectomy)	white	NA	NA	NA	NA	8.939	13	14.17	7.316	8.337	3.993	7.915	6.3174	6.5393	7.3997	5.1457	8.9262	3.3389	1.4103	2.1096	11.6199	13.2354	13.6493	14.2111	7.1148
TCGA-OL-A66L	0	945	female	71	no	no	tumor free	stage ia	n0	t1c	Positive	Positive			Negative	Negative	Ductal invasivo	Breast, NOS	negative	post (prior bilateral ovariectomy or >12 mo since lmp with no prior hysterectomy)	black or african american	NA	NA	NA	NA	11.08	12.85	15.11	7.155	8.598	3.975	7.954	5.682	5.6686	7.9839	4.5435	7.6687	0	0.5606	2.3989	12.6945	11.81	12.9711	10.2274	4.8589
TCGA-OL-A66N	0	413	female	59	no	no	tumor free	stage iiic	n3	t3	Positive	Negative			Negative	Negative	Lobular	Breast, NOS	negative	post (prior bilateral ovariectomy or >12 mo since lmp with no prior hysterectomy)	white	NA	NA	NA	NA	8.991	12.72	15.58	4.422	9.361	4.451	8.057	6.5053	6.7475	8.4814	5.6551	8.3761	1.4347	0.5118	1.1874	12.1646	11.7818	13.6046	5.60554	5.0964
TCGA-OL-A66O	0	220	female	39	no	no	tumor free	stage iib	n1a	t2	Positive	Positive			Negative	Negative	Ductal invasivo	Breast, NOS	negative	pre (<6 months since lmp and no prior bilateral ovariectomy and not on estrogen replacement)	black or african american	chemotherapy	cytoxan	192	129	13.67	13.07	13.33	4.943	7.338	2.421	1.493	3.5717	4.8736	6.7463	5.501	5.5089	0	1.4931	1.294	14.7997	11.6413	12.6246	10.0385	4.9935
TCGA-OL-A66P	0	58	female	75	no	no	NA	stage iia	n0	t2	Negative	Negative			Negative	Negative	Ductal invasivo	Breast, NOS	negative	NA	black or african american	NA	NA	NA	NA	12.68	12.68	15.3	7.44	8.454	4.191	3.372	6.8946	6.285	8.3934	5.5994	9.3912	3.8022	1.2862	2.5936	11.5212	7.15711	14.0407	5.09142	7.2891
TCGA-OL-A6VO	0	480	female	43	no	no	tumor free	stage ia	n0	t1c	Negative	Negative		Negative	Negative	Negative	Ductal invasivo	Breast, NOS	negative	NA	black or african american	chemotherapy	taxotere	147	71	12.99	12.54	14.39	6.664	6.534	5.909	2.672	3.8172	3.3788	6.0254	4.901	9.2145	0.4177	1.2285	2.1237	7.7863	7.63749	12.1292	2.12367	6.2959
TCGA-OL-A6VQ	0	229	female	49	no	no	tumor free	stage iia	n0	t2	Positive	Positive			Negative	Negative	Lobular	Breast, NOS	positive	pre (<6 months since lmp and no prior bilateral ovariectomy and not on estrogen replacement)	white	NA	NA	NA	NA	10.32	13.32	14.43	7.3	9.226	5.658	10.49	7.3896	6.2239	7.4491	4.2618	8.7592	0	1.5947	0	12.5446	12.345	13.1961	12.4167	6.3182
TCGA-OL-A6VR	0	848	female	48	no	no	tumor free	stage ia	n0	t1b	Positive	Positive		Negative	Negative	Negative	Ductal invasivo	Breast, NOS	negative	NA	black or african american	NA	NA	NA	NA	13.07	12.59	13.31	3.465	6.835	12.75	7.945	5.8477	4.6103	4.5366	3.9353	7.5613	0	0.9356	1.646	13.0888	12.3096	12.7447	14.0303	4.5176
TCGA-OL-A97C	0	195	female	67	no	no	tumor free	stage iib	n0	t3	Negative	Negative			Negative	Negative	Filóide	Breast, NOS	NA	post (prior bilateral ovariectomy or >12 mo since lmp with no prior hysterectomy)	black or african american	NA	NA	NA	NA	13.55	13.01	15.78	6.195	11.14	4.909	5.917	4.9085	7.4361	10.3756	8.4404	10.9102	0	0	2.5177	12.6347	12.1996	12.3749	11.4503	5.1194
TCGA-PE-A5DC	1	1430	female	72	no	no	tumor free	stage iiia	n2a	t2	Positive	Positive		Positive		Positive	Lobular	Breast, NOS	NA	post (prior bilateral ovariectomy or >12 mo since lmp with no prior hysterectomy)	white	NA	NA	NA	NA	13.63	12.08	14.21	7.432	7.617	2.621	5.161	6.804	5.7835	10.7943	5.7026	8.0612	2.1485	2.1485	2.0017	14.8997	12.656	13.0382	10.4754	4.8095
TCGA-PE-A5DD	0	1953	female	64	no	no	tumor free	stage iia	n0	t2	Positive	Negative		Positive	Positive	Positive	Lobular	Breast, NOS	negative	post (prior bilateral ovariectomy or >12 mo since lmp with no prior hysterectomy)	asian	hormone therapy	femara	NA	191	9.276	13.25	14.84	7.041	8.55	3.385	4.349	6.678	7.628	6.3924	5.2954	9.1622	7.131	0.9957	1.9935	12.5733	14.0883	12.1118	10.912	4.6064
TCGA-PE-A5DE	0	1855	female	41	no	no	tumor free	stage iia	n0	t2	Positive	Positive		Negative		Negative	Lobular	Breast, NOS	NA	pre (<6 months since lmp and no prior bilateral ovariectomy and not on estrogen replacement)	white	chemotherapy	taxotere	105	42	12.72	12.76	14.3	6.307	8.319	3.649	4.564	7.7338	5.9298	6.323	5.4178	9.1348	0	0.9171	0.9171	12.9514	12.9167	11.9588	11.4055	5.3876
TCGA-S3-A6ZF	0	212	female	64	no	no	tumor free	stage iia	n0	t2	Positive	Positive	2+	Equivocal	Negative	Negative	Ductal invasivo	Breast, NOS	negative	post (prior bilateral ovariectomy or >12 mo since lmp with no prior hysterectomy)	black or african american	chemotherapy	taxotere	170	65	13.83	13.92	13.46	7.023	8.263	2.92	4.995	5.8123	4.3723	6.1952	6.1154	7.8134	4.1232	0.4098	1.402	13.1429	13.92	12.7586	9.49623	6.9178
TCGA-S3-A6ZG	0	207	female	71	no	no	tumor free	stage iib	n1	t2	Positive	Positive		Negative		Negative	Lobular	Breast, NOS	negative	post (prior bilateral ovariectomy or >12 mo since lmp with no prior hysterectomy)	black or african american	chemotherapy	doxorubicin	100	52	8.772	12.88	13.36	5.216	7.517	3.085	4.346	5.5688	4.6081	5.3436	6.0138	7.5673	9.4871	0.6993	1.1683	15.3225	13.986	12.8968	12.7838	5.4606
TCGA-S3-A6ZH	0	263	female	29	no	no	tumor free	stage iiic	n3a	t3	Positive	Positive	2+	Equivocal	Negative	Negative	Ductal invasivo	Breast, NOS	negative	NA	black or african american	chemotherapy	adriamycin	185	141	16.01	12.26	12.6	5.266	7.331	3.149	1.531	5.8344	4.6582	6.8377	3.6968	6.1662	0.9596	5.1427	1.8154	15.4653	12.1724	13.6415	13.2602	6.0622
TCGA-S3-AA0Z	0	322	female	63	no	no	tumor free	stage iib	n1a	t2	Positive	Positive	1+	Equivocal	Negative	Negative	Ductal invasivo	Breast, NOS	negative	post (prior bilateral ovariectomy or >12 mo since lmp with no prior hysterectomy)	black or african american	ancillary	neulasta	84	84	10.86	13.71	14.79	9.356	11.19	4.125	10.11	5.7392	3.3575	6.634	4.1247	7.1441	0.7529	1.6114	4.8825	12.8382	12.0726	12.6541	4.35946	6.9972
TCGA-S3-AA10	0	241	female	65	no	no	tumor free	stage iia	n0	t2	Negative	Negative	1+	Negative		Negative	Ductal invasivo	Breast, NOS	negative	post (prior bilateral ovariectomy or >12 mo since lmp with no prior hysterectomy)	black or african american	chemotherapy	cytoxan	199	75	12.32	13.97	14.63	8.369	7.828	4.557	4.392	5.5657	3.9104	8.4202	5.9501	7.6599	1.6447	0.5114	3.9506	12.1177	6.09181	12.0094	4.23762	4.2376
TCGA-S3-AA11	0	169	female	67	no	no	tumor free	stage iia	n0	t2	Positive	Positive	2+	Equivocal	Negative	Negative	Ductal invasivo	Breast, NOS	negative	post (prior bilateral ovariectomy or >12 mo since lmp with no prior hysterectomy)	black or african american	hormone therapy	letrozole	169	53	14.22	13.18	13.28	5.992	7.749	4.049	4.509	4.7182	5.3879	6.1079	6.3859	6.9702	5.7029	0.5303	1.6876	13.4432	14.3129	12.9328	10.9855	4.3917
TCGA-S3-AA12	0	259	female	82	no	yes	tumor free	stage iiia	n1a	t3	Positive	Negative	1+	Negative	Negative	Negative	Ductal invasivo	Breast, NOS	negative	post (prior bilateral ovariectomy or >12 mo since lmp with no prior hysterectomy)	black or african american	hormone therapy	anastrozole	NA	58	12.68	12.6	13.05	5.686	6.615	1.304	6.151	4.1818	5.4792	5.3113	4.8544	5.0774	0.5753	0.5753	0.5753	13.7273	14.4952	13.8211	5.18098	4.994
TCGA-S3-AA14	0	218	female	47	no	no	tumor free	stage i	n0 (i+)	t1	Positive	Positive	3+	Positive		Positive	Ductal invasivo	Breast, NOS	negative	post (prior bilateral ovariectomy or >12 mo since lmp with no prior hysterectomy)	black or african american	chemotherapy	adriamycin	104	62	13.81	13.17	14.06	6.32	9.39	6.136	4.751	7.1769	7.631	6.8434	9.2234	10.7715	0	1.7023	1.0888	13.3599	10.77	16.1415	11.4865	4.948
TCGA-S3-AA15	0	209	female	51	no	no	tumor free	stage iib	n1a	t2	Negative	Negative		Negative		Negative	Ductal invasivo	Breast, NOS	negative	post (prior bilateral ovariectomy or >12 mo since lmp with no prior hysterectomy)	black or african american	chemotherapy	adriamycin	125	82	11.39	13.72	15.5	7.876	9.538	5.179	5.026	7.2037	6.147	8.4601	5.5222	9.6547	7.5968	1.1474	3.2488	11.9463	7.76745	10.821	6.05774	6.8857
TCGA-S3-AA17	0	119	female	64	no	yes	tumor free	stage iib	n1mi	t2	Positive	Positive	2+	Equivocal	Negative	Negative	Ductal invasivo	Breast, NOS	negative	post (prior bilateral ovariectomy or >12 mo since lmp with no prior hysterectomy)	black or african american	hormone therapy	anastrozole	NA	99	6.61	11.91	13.69	5.832	7.663	4.163	4.016	7.0908	4.9507	5.9677	3.398	8.2362	0	1.2023	1.6638	12.4082	14.2858	12.8213	5.95772	6.3129
TCGA-UL-AAZ6	0	426	female	73	no	no	tumor free	stage iia	n0	t2	Positive	Positive		Positive		Positive	Ductal invasivo	Breast, NOS	NA	post (prior bilateral ovariectomy or >12 mo since lmp with no prior hysterectomy)	black or african american	chemotherapy	herceptin	NA	122	15.16	11.92	12.63	6.722	7.408	2.961	2.534	3.6528	3.0332	6.9722	4.2453	7.4017	4.0153	0	2.0683	13.2304	13.0025	17.2314	8.60715	5.0762
TCGA-UU-A93S	1	116	female	63	no	no	with tumor	stage iv	n3b	t4d	Negative	Negative	3+	Positive		Positive	Ductal invasivo	Breast, NOS	positive	post (prior bilateral ovariectomy or >12 mo since lmp with no prior hysterectomy)	black or african american	NA	NA	NA	NA	12.86	12.34	12.28	7.665	6.603	2.763	1.961	3.5673	3.4764	4.8689	2.7631	9.6071	4.9386	0.7854	3.2755	11.0759	6.40831	18.5382	5.21644	6.4205
TCGA-W8-A86G	0	161	female	66	no	yes	tumor free	stage iia	n0 (i-)	t2a	Positive	Positive	1+	Negative		Negative	Lobular	Breast, NOS	negative	post (prior bilateral ovariectomy or >12 mo since lmp with no prior hysterectomy)	white	hormone therapy	arimidex	NA	161	11.49	12.92	14.4	6.248	8.933	2.743	7.802	6.9752	6.1547	6.503	5.5557	8.4208	0.9629	1.5353	2.842	12.4738	13.6056	13.2762	11.5246	5.6542
TCGA-WT-AB41	0	1550	female	55	no	yes	tumor free	stage iib	n1mi	t2	Positive	Positive					Ductal invasivo	Breast, NOS	negative	post (prior bilateral ovariectomy or >12 mo since lmp with no prior hysterectomy)	black or african american	hormone therapy	arimidex	273	181	13.77	12.38	14.29	5.126	7.244	2.87	4.198	4.8381	4.3727	13.1444	3.7675	5.7159	0	3.0175	3.2743	14.8109	13.1234	12.6778	7.76214	6.3477
TCGA-WT-AB44	0	791	female	77	no	no	tumor free	stage ia	n0 (i-)	t1c	Positive	Positive	1+	Negative		Negative	Lobular	Breast, NOS	negative	post (prior bilateral ovariectomy or >12 mo since lmp with no prior hysterectomy)	white	hormone therapy	arimidex	NA	31	9.234	11.78	14.98	8.752	9.459	4.843	7.141	4.8011	4.9605	8.4087	7.0189	8.959	0	2.3427	0	11.6591	12.1547	13.1992	7.61823	6.7725
TCGA-XX-A899	0	292	female	46	no	no	tumor free	stage iiia	n2a	t1c	Positive	Positive		Negative		Negative	Lobular	Breast, NOS	negative	post (prior bilateral ovariectomy or >12 mo since lmp with no prior hysterectomy)	white	chemotherapy	cytoxan	201	96	9.457	12.9	14.83	7.611	9.584	6.214	7.173	7.72	6.2367	8.6727	4.8556	9.1619	0	1.3645	2.1837	15.5849	11.416	13.0642	13.4977	6.6582
TCGA-XX-A89A	0	278	female	68	no	no	tumor free	stage iib	n0	t3	Positive	Positive		Negative		Negative	Lobular	Breast, NOS	negative	post (prior bilateral ovariectomy or >12 mo since lmp with no prior hysterectomy)	white	NA	NA	NA	NA	9.241	13.13	15.1	6.795	9.552	4.536	5.396	6.5482	6.941	7.8638	5.6877	9.627	3.4489	0.9595	2.4349	13.6003	11.2882	11.5951	10.8151	6.7642
TCGA-Z7-A8R5	0	3042	female	61	no	yes	tumor free	stage iiia	n1a	t3	Positive	Positive		Negative		Negative	Lobular	Breast, NOS	positive	post (prior bilateral ovariectomy or >12 mo since lmp with no prior hysterectomy)	white	chemotherapy	adriamycin	181	61	12.05	13.25	15.17	8.722	8.835	3.4	6.413	6.7854	5.5359	7.2377	5.0027	9.6529	0	0.6756	2.9204	10.9099	11.6893	13.017	8.78145	5.8812
TCGA-Z7-A8R6	0	2800	female	46	no	no	tumor free	stage i	n0	t1c	Positive	Positive	1+	Negative		Negative	Pleomórfico	Overlapping lesion of breast	negative	pre (<6 months since lmp and no prior bilateral ovariectomy and not on estrogen replacement)	white	NA	adriamycin	153	31	9.006	12.97	13.57	6.873	7.821	3.225	6.651	5.1477	4.4048	6.6956	5.2828	6.6907	2.7154	0.7621	1.2582	15.9457	12.6508	12.3164	11.1302	3.9649
